# Supplementary material for: E-Notopterol
Source: Acta Crystallogr Sect E Struct Rep Online. 2009 Feb 18;65(Pt 3):o545. doi: 10.1107/S1600536809005030 (PMC2968663; doi:10.1107/S1600536809005030)
Supplement: Supplementary file 2 [file e-65-0o545-Isup2.hkl]

# 
# h,k,l, Fc-squared, Fo-squared, sigma(Fo-squared) and status flag 
# 
data_I
_shelx_title ' ENOTO      P -1         A.Schinkovitz E-Notopterol farblos 95K' 
_shelx_refln_list_code          4 
_shelx_F_calc_maximum      133.21 
_exptl_crystal_F_000       376.00 
_reflns_d_resolution_high  0.8106 
 
loop_ 
 _symmetry_equiv_pos_as_xyz 
 'x, y, z' 
 '-x, -y, -z' 
 
_cell_length_a     6.4317 
_cell_length_b     8.0912 
_cell_length_c    17.2060 
_cell_angle_alpha  91.802 
_cell_angle_beta   94.240 
_cell_angle_gamma  97.473 
 
_shelx_F_squared_multiplier     1.000 
 
loop_ 
 _refln_index_h 
 _refln_index_k 
 _refln_index_l 
 _refln_F_squared_calc 
 _refln_F_squared_meas 
 _refln_F_squared_sigma 
 _refln_observed_status 
   1   0   0      654.72      715.16     15.95 o 
   2   0   0     1805.92     1908.57     42.82 o 
   3   0   0       16.98       20.41      1.28 o 
   4   0   0      497.29      518.09     13.81 o 
   5   0   0      474.99      460.78     13.30 o 
   6   0   0       45.36       49.25      3.02 o 
   7   0   0       20.14       17.19      2.12 o 
  -7   1   0        2.56        7.55      2.81 o 
  -6   1   0      119.92      124.47      5.10 o 
  -5   1   0       15.88       18.90      1.69 o 
  -4   1   0        9.21       13.76      1.26 o 
  -3   1   0      206.81      226.81      6.46 o 
  -2   1   0      849.96      775.99     18.10 o 
  -1   1   0     2841.09     2697.89    146.97 o 
   0   1   0      186.76      189.86      4.83 o 
   1   1   0     2674.09     2543.10     64.14 o 
   2   1   0     1812.94     1932.08     45.99 o 
   3   1   0       33.48       32.43      1.78 o 
   4   1   0       18.09       14.79      1.34 o 
   5   1   0        6.47        7.45      2.36 o 
   6   1   0      248.74      270.48      9.76 o 
   7   1   0       89.55       90.76      4.60 o 
  -7   2   0        0.78        0.17      1.70 o 
  -6   2   0       63.69       63.90      4.88 o 
  -5   2   0      120.14      118.41      6.49 o 
  -4   2   0      113.28      116.21      6.17 o 
  -3   2   0      684.89      706.33     24.87 o 
  -2   2   0      667.89      596.34     20.48 o 
  -1   2   0     1953.51     1770.04     55.69 o 
   0   2   0     2055.79     2079.48     64.74 o 
   2   2   0       44.84       49.33      3.03 o 
   3   2   0      111.71      102.95      5.41 o 
   4   2   0       78.93       75.73      4.60 o 
   5   2   0       55.52       49.74      4.00 o 
   6   2   0       40.55       41.40      4.09 o 
   7   2   0       36.53       40.05      4.38 o 
  -7   3   0        1.98        5.21      2.21 o 
  -6   3   0      206.97      203.77     12.59 o 
  -5   3   0       54.45       54.23      4.15 o 
  -4   3   0      910.61      758.18     28.03 o 
  -3   3   0        0.07        3.02      0.91 o 
  -2   3   0     1080.22      996.14     33.48 o 
  -1   3   0      216.35      204.76      7.88 o 
   0   3   0       13.35       17.99      1.64 o 
   1   3   0      313.60      299.15     11.02 o 
   2   3   0      257.98      219.05      8.99 o 
   3   3   0      148.27      153.72      7.53 o 
   4   3   0       53.45       53.28      3.90 o 
   5   3   0       46.51       48.62      4.13 o 
   6   3   0        1.70        3.62      2.00 o 
   7   3   0        5.97       13.32      2.90 o 
  -7   4   0        5.16        4.30      2.09 o 
  -6   4   0       11.81        9.53      2.33 o 
  -5   4   0       84.05       73.92      5.08 o 
  -4   4   0        9.97        8.86      1.68 o 
  -3   4   0      318.04      294.86     12.36 o 
  -2   4   0      154.64      136.87      6.41 o 
  -1   4   0       31.08       33.91      2.33 o 
   0   4   0     1657.67     1774.37     57.33 o 
   1   4   0     2306.74     2169.10     70.59 o 
   2   4   0     6872.95     6630.48    214.57 o 
   3   4   0        4.71        5.76      1.44 o 
   4   4   0       47.61       44.41      3.77 o 
   5   4   0       12.31       13.44      2.45 o 
   6   4   0       62.20       66.91      5.53 o 
  -7   5   0       52.45       60.90      5.20 o 
  -6   5   0        5.72        8.80      2.33 o 
  -5   5   0      123.99      134.73      7.66 o 
  -4   5   0      235.23      204.56     10.34 o 
  -3   5   0      493.44      458.44     17.89 o 
  -2   5   0        7.69        4.20      1.15 o 
  -1   5   0       14.87       16.99      1.87 o 
   0   5   0      286.49      280.90     11.27 o 
   1   5   0       21.62       28.15      2.48 o 
   2   5   0       25.74       28.40      2.67 o 
   3   5   0        6.97        6.15      1.67 o 
   4   5   0      176.93      182.63      9.29 o 
   5   5   0        1.50        3.78      1.97 o 
   6   5   0       48.18       45.13      4.81 o 
  -6   6   0        0.23        1.38      1.86 o 
  -5   6   0       41.46       46.02      4.33 o 
  -4   6   0       58.79       45.48      3.99 o 
  -3   6   0      184.07      153.98      7.87 o 
  -2   6   0     1288.56     1426.61     49.01 o 
  -1   6   0       53.18       57.86      3.97 o 
   0   6   0      116.36      115.85      6.14 o 
   1   6   0       99.52       97.89      5.63 o 
   2   6   0     1180.37     1135.88     40.97 o 
   3   6   0     1418.52     1283.28     46.91 o 
   4   6   0       21.96       19.25      2.99 o 
   5   6   0        8.89       14.45      2.95 o 
  -6   7   0       19.24       13.81      2.74 o 
  -5   7   0        6.85        8.87      2.40 o 
  -4   7   0      357.50      324.56     16.26 o 
  -3   7   0      214.40      205.96     11.74 o 
  -2   7   0      640.61      738.65     28.21 o 
  -1   7   0      231.37      234.41     11.59 o 
   0   7   0        8.52        8.12      1.90 o 
   1   7   0      218.31      216.57     11.56 o 
   2   7   0       15.02       11.44      2.30 o 
   3   7   0       18.79       23.88      3.27 o 
   4   7   0       95.25      105.60      7.32 o 
  -5   8   0        9.88        7.98      2.42 o 
  -4   8   0       14.68       10.75      2.55 o 
  -3   8   0       14.73       11.86      2.53 o 
  -2   8   0       25.95       30.24      3.56 o 
  -1   8   0      226.32      227.38     12.43 o 
   0   8   0       79.50       70.11      5.31 o 
   1   8   0       10.25        8.89      2.22 o 
   2   8   0        7.52        9.94      2.42 o 
   3   8   0      380.84      360.18     18.27 o 
  -4   9   0        0.03        3.78      1.98 o 
  -3   9   0      131.66      146.09      8.75 o 
  -2   9   0       24.27       23.02      3.41 o 
  -1   9   0      195.79      189.56     10.30 o 
   0   9   0        3.80        0.18      1.77 o 
   1   9   0        4.52        5.91      2.33 o 
   2   9   0       60.92       66.94      5.92 o 
  -2  -9   1       23.72       24.51      3.75 o 
  -1  -9   1       23.80       19.72      3.28 o 
   0  -9   1      187.91      170.54      9.70 o 
   1  -9   1       17.03       17.09      3.01 o 
   2  -9   1        0.20        1.99      1.91 o 
   3  -9   1        5.99        4.45      2.14 o 
   4  -9   1        8.70       11.39      2.61 o 
  -3  -8   1      294.93      253.37     16.67 o 
  -2  -8   1       21.73       22.03      3.26 o 
  -1  -8   1        0.01       -0.79      1.44 o 
   0  -8   1      120.96      110.53      6.88 o 
   1  -8   1       41.03       41.37      4.03 o 
   2  -8   1       12.28        9.31      2.33 o 
   3  -8   1       30.72       23.91      3.32 o 
   4  -8   1       25.65       21.76      3.26 o 
   5  -8   1        0.08        1.73      1.87 o 
  -4  -7   1       32.46       33.12      4.05 o 
  -3  -7   1       17.85       21.07      3.12 o 
  -2  -7   1       16.55       14.82      2.51 o 
  -1  -7   1        0.48       -0.68      1.22 o 
   0  -7   1        2.05        2.15      1.42 o 
   1  -7   1      187.65      179.08      9.92 o 
   2  -7   1       25.05       33.76      3.36 o 
   3  -7   1       92.73       75.99      5.40 o 
   4  -7   1        5.13        3.58      1.87 o 
   5  -7   1        0.24        3.70      2.04 o 
   6  -7   1        1.16        4.55      2.06 o 
  -5  -6   1      109.40      106.70      7.36 o 
  -4  -6   1       15.15       11.53      2.49 o 
  -3  -6   1     1271.39     1101.24     41.24 o 
  -2  -6   1      174.76      174.89      9.48 o 
  -1  -6   1       81.56       97.47      5.60 o 
   0  -6   1        2.54        3.76      1.28 o 
   1  -6   1        2.25        3.05      1.18 o 
   2  -6   1        8.51       12.73      1.97 o 
   3  -6   1        1.47        3.45      1.40 o 
   4  -6   1        0.00       -0.48      1.30 o 
   5  -6   1        0.07       -0.69      1.52 o 
   6  -6   1       12.16       11.21      2.58 o 
  -6  -5   1        4.80        8.52      2.65 o 
  -5  -5   1        0.26       -1.36      1.36 o 
  -4  -5   1        0.34        0.29      1.39 o 
  -3  -5   1        2.28        1.13      1.28 o 
  -2  -5   1       12.19       14.59      1.98 o 
  -1  -5   1      400.38      435.48     16.51 o 
   0  -5   1        0.02        2.21      0.91 o 
   1  -5   1      482.59      427.95     16.29 o 
   2  -5   1     1174.89     1016.44     35.88 o 
   3  -5   1       46.89       52.13      3.71 o 
   4  -5   1        2.05        5.25      1.63 o 
   5  -5   1       25.72       26.29      3.19 o 
   6  -5   1       10.99       14.60      2.75 o 
   7  -5   1        1.98       -1.49      1.49 o 
  -6  -4   1        0.02        0.82      1.85 o 
  -5  -4   1        1.67        3.28      1.72 o 
  -4  -4   1        3.77        4.10      1.51 o 
  -3  -4   1       22.75       24.28      2.51 o 
  -2  -4   1     3538.23     3376.84    111.22 o 
  -1  -4   1      846.74      814.72     28.01 o 
   0  -4   1       42.82       39.01      2.53 o 
   1  -4   1       14.51       16.28      1.57 o 
   2  -4   1      186.24      171.02      7.55 o 
   3  -4   1      291.68      269.20     11.63 o 
   4  -4   1       72.95       72.66      4.62 o 
   5  -4   1       76.33       77.91      5.27 o 
   6  -4   1       13.55       11.19      2.45 o 
   7  -4   1       18.03       24.23      3.37 o 
  -7  -3   1      121.17      125.51      8.12 o 
  -6  -3   1        3.66        1.80      1.78 o 
  -5  -3   1       11.86       17.42      2.56 o 
  -4  -3   1        0.26        2.69      1.31 o 
  -3  -3   1      423.56      406.72     15.73 o 
  -2  -3   1        2.96        4.53      0.98 o 
  -1  -3   1       14.03        8.93      1.40 o 
   0  -3   1      803.90      756.34     25.35 o 
   1  -3   1      166.91      153.60      6.26 o 
   2  -3   1        0.15        1.74      0.66 o 
   3  -3   1     2211.68     2013.56     67.31 o 
   4  -3   1        2.18        4.80      1.34 o 
   5  -3   1        0.50        2.21      1.41 o 
   6  -3   1       91.69       89.82      6.06 o 
   7  -3   1        3.79        5.23      2.22 o 
  -7  -2   1        7.88        9.68      2.61 o 
  -6  -2   1       24.98       23.96      3.17 o 
  -5  -2   1        6.64        9.81      2.00 o 
  -4  -2   1        5.43        8.63      1.58 o 
  -3  -2   1      564.27      637.94     22.42 o 
  -2  -2   1      426.65      467.49     16.38 o 
  -1  -2   1    17744.87    16022.57    494.52 o 
   0  -2   1      272.04      280.76      9.68 o 
   1  -2   1       11.10       16.38      1.34 o 
   2  -2   1      159.86      184.18      7.19 o 
   3  -2   1       69.41       76.96      4.06 o 
   4  -2   1      752.78      695.93     25.48 o 
   5  -2   1      274.19      319.91     13.87 o 
   6  -2   1       13.65       14.86      2.55 o 
   7  -2   1       15.72       13.67      2.73 o 
  -7  -1   1        3.25        4.23      1.52 o 
  -6  -1   1       37.74       43.62      2.86 o 
  -5  -1   1       90.43       82.14      3.68 o 
  -4  -1   1       45.41       43.04      2.31 o 
  -3  -1   1       39.11       28.46      1.95 o 
  -2  -1   1       54.80       50.15      2.83 o 
  -1  -1   1     1107.13     1062.94     32.13 o 
   0  -1   1      136.78      150.81      3.60 o 
   1  -1   1      314.96      312.82     14.26 o 
   2  -1   1      551.22      499.53     18.49 o 
   3  -1   1      652.84      675.53     16.66 o 
   4  -1   1      584.19      567.69     15.24 o 
   5  -1   1      245.78      257.40      8.97 o 
   6  -1   1      137.29      140.20      5.54 o 
   7  -1   1       39.88       34.81      2.77 o 
  -7   0   1        1.41        2.93      1.39 o 
  -6   0   1        7.87        8.58      1.46 o 
  -5   0   1        7.69       11.21      1.39 o 
  -4   0   1        5.43        7.52      1.00 o 
  -3   0   1       13.36       11.53      0.97 o 
  -2   0   1      324.34      329.38     12.50 o 
  -1   0   1      658.15      699.90     15.70 o 
   1   0   1     4005.52     4039.32     87.84 o 
   2   0   1      110.17       96.94      4.64 o 
   3   0   1       66.90       52.91      2.22 o 
   4   0   1       12.87       16.47      1.36 o 
   5   0   1       31.65       38.54      2.38 o 
   6   0   1       49.97       55.46      3.22 o 
   7   0   1       23.55       21.97      2.34 o 
  -7   1   1      264.43      258.66     15.83 o 
  -6   1   1       12.22       10.99      2.24 o 
  -5   1   1      456.77      452.13     12.91 o 
  -4   1   1       12.11        9.27      1.37 o 
  -3   1   1      129.99      113.55      5.18 o 
  -2   1   1        0.34        1.96      0.71 o 
  -1   1   1      113.00      102.79      4.43 o 
   0   1   1        0.92        3.59      0.35 o 
   1   1   1      100.44       94.78      2.67 o 
   2   1   1       25.21       19.75      1.24 o 
   3   1   1      196.63      255.03      8.15 o 
   4   1   1      721.52      760.75     35.53 o 
   5   1   1      141.59      132.59      5.00 o 
   6   1   1        2.03        2.95      1.24 o 
   7   1   1       36.55       35.66      2.85 o 
  -7   2   1        0.02       -0.23      1.74 o 
  -6   2   1       41.28       48.00      4.20 o 
  -5   2   1      115.04      132.18      6.97 o 
  -4   2   1      178.69      177.80      8.48 o 
  -3   2   1        9.65       12.33      1.45 o 
  -2   2   1      365.76      304.77     11.13 o 
  -1   2   1      413.10      382.95     12.85 o 
   0   2   1     5192.51     5428.67    166.93 o 
   1   2   1     8103.13     7646.09    237.22 o 
   2   2   1      256.25      234.89      9.38 o 
   3   2   1      115.65       91.63      4.77 o 
   4   2   1       72.26       81.95      4.87 o 
   5   2   1      233.06      234.41     12.04 o 
   6   2   1       29.45       28.09      3.46 o 
   7   2   1       24.98       19.72      3.23 o 
  -7   3   1       21.68       24.37      3.40 o 
  -6   3   1      220.45      216.38     12.84 o 
  -5   3   1      252.50      220.88     11.10 o 
  -4   3   1      127.94      114.84      5.94 o 
  -3   3   1       73.85       67.19      3.83 o 
  -2   3   1      408.22      351.61     13.13 o 
  -1   3   1      758.23      857.29     28.13 o 
   0   3   1     1026.73     1069.97     34.34 o 
   1   3   1        7.52        5.97      1.35 o 
   2   3   1       70.02       61.76      3.54 o 
   3   3   1       18.78       19.78      2.13 o 
   4   3   1       55.74       51.15      3.84 o 
   5   3   1      324.40      331.76     15.60 o 
   6   3   1        0.69       -0.94      1.57 o 
   7   3   1        0.46        1.33      2.07 o 
  -7   4   1       57.36       65.82      5.39 o 
  -6   4   1        3.15        5.38      1.98 o 
  -5   4   1       10.80        9.42      2.05 o 
  -4   4   1        0.21        1.14      1.09 o 
  -3   4   1      585.48      512.39     19.44 o 
  -2   4   1      161.80      129.70      6.34 o 
  -1   4   1       50.29       66.36      3.58 o 
   1   4   1      648.98      628.37     21.97 o 
   2   4   1     1334.62     1336.52     45.83 o 
   3   4   1        6.02        7.94      1.63 o 
   4   4   1       31.40       25.55      2.89 o 
   5   4   1       25.02       20.29      2.90 o 
   6   4   1       38.24       32.88      3.97 o 
  -7   5   1       53.98       45.74      4.51 o 
  -6   5   1       42.73       46.65      4.46 o 
  -5   5   1      233.52      226.53     13.23 o 
  -4   5   1        0.01        0.16      1.17 o 
  -3   5   1       79.04       68.30      4.36 o 
  -2   5   1        1.16        1.54      0.95 o 
  -1   5   1      417.02      456.47     17.11 o 
   0   5   1      113.20      105.88      5.36 o 
   1   5   1        0.65        3.22      1.10 o 
   2   5   1      265.05      256.50     10.99 o 
   3   5   1      212.22      204.37     10.35 o 
   4   5   1        1.80        2.84      1.69 o 
   5   5   1       46.05       47.14      4.46 o 
   6   5   1      136.28      144.52      8.96 o 
  -6   6   1       27.59       27.68      3.64 o 
  -5   6   1       11.71       10.18      2.39 o 
  -4   6   1        1.37       -0.42      1.23 o 
  -3   6   1       71.80       74.89      4.97 o 
  -2   6   1        0.22        1.95      1.20 o 
  -1   6   1       15.01       16.00      2.09 o 
   0   6   1       17.61       14.72      2.01 o 
   1   6   1        1.00        0.68      1.11 o 
   2   6   1      598.04      582.56     22.96 o 
   3   6   1      399.31      334.28     15.96 o 
   4   6   1       70.73       60.26      5.01 o 
   5   6   1       71.25       75.09      6.06 o 
  -6   7   1       30.01       30.25      3.74 o 
  -5   7   1        3.61        6.55      2.25 o 
  -4   7   1      119.59      108.69      6.94 o 
  -3   7   1        1.50        5.32      1.89 o 
  -2   7   1        7.43        9.59      2.05 o 
  -1   7   1      115.52      126.00      7.00 o 
   0   7   1       57.20       55.85      4.30 o 
   1   7   1       39.86       47.94      4.06 o 
   2   7   1        3.49        5.95      1.91 o 
   3   7   1       34.92       33.68      3.76 o 
   4   7   1        0.02        3.02      2.08 o 
  -5   8   1       27.50       22.71      3.35 o 
  -4   8   1       35.61       38.89      4.20 o 
  -3   8   1       59.72       64.60      5.22 o 
  -2   8   1       76.10       86.15      6.04 o 
  -1   8   1      129.82      118.96      7.24 o 
   0   8   1       30.73       25.66      3.25 o 
   1   8   1       59.92       50.08      4.54 o 
   2   8   1        7.84       10.45      2.55 o 
   3   8   1      702.03      651.63     28.31 o 
  -4   9   1        2.94        7.45      2.33 o 
  -3   9   1      115.51      123.34      7.91 o 
  -2   9   1        0.77        2.30      1.94 o 
  -1   9   1      121.87      126.47      7.96 o 
   0   9   1       12.50       15.09      2.99 o 
   1   9   1       19.64       23.97      3.53 o 
   2   9   1       61.07       75.26      6.28 o 
  -2  -9   2       32.51       35.01      4.36 o 
  -1  -9   2       23.37       23.42      3.57 o 
   0  -9   2      222.91      199.49     10.76 o 
   1  -9   2      147.10      130.47      8.16 o 
   2  -9   2        9.48        5.34      2.20 o 
   3  -9   2      124.01      115.57      7.58 o 
   4  -9   2        1.52       -0.56      1.73 o 
  -3  -8   2        4.85        6.74      2.48 o 
  -2  -8   2       37.90       38.59      4.18 o 
  -1  -8   2       22.60       24.99      3.30 o 
   0  -8   2       47.27       45.88      4.25 o 
   1  -8   2        0.10       -0.85      1.36 o 
   2  -8   2       25.97       28.17      3.44 o 
   3  -8   2       64.69       63.55      5.23 o 
   4  -8   2        3.49        3.77      2.08 o 
   5  -8   2       13.28        8.30      2.45 o 
  -4  -7   2        0.13       -1.05      1.69 o 
  -3  -7   2      165.90      153.54      8.70 o 
  -2  -7   2      143.47      140.94      7.92 o 
  -1  -7   2       25.25       22.82      2.87 o 
   0  -7   2      187.70      185.27      9.95 o 
   1  -7   2      282.31      258.09     12.25 o 
   2  -7   2       10.63       11.41      2.16 o 
   3  -7   2       84.52       74.00      5.32 o 
   4  -7   2      250.59      225.53     12.66 o 
   5  -7   2        3.27        0.09      1.66 o 
   6  -7   2       40.36       34.02      3.90 o 
  -5  -6   2        0.02        2.68      2.04 o 
  -4  -6   2       33.25       34.02      3.76 o 
  -3  -6   2      295.49      262.79     13.07 o 
  -2  -6   2        0.07       -0.45      1.12 o 
  -1  -6   2      206.67      222.13     10.58 o 
   0  -6   2       99.12       89.19      5.17 o 
   1  -6   2      225.99      200.12      9.56 o 
   2  -6   2       23.92       26.50      2.69 o 
   3  -6   2      107.65      101.74      5.99 o 
   4  -6   2      316.77      284.73     13.54 o 
   5  -6   2        1.88        0.29      1.70 o 
   6  -6   2        1.04       -0.29      1.74 o 
  -6  -5   2        0.01        0.07      2.01 o 
  -5  -5   2        0.09        3.48      1.94 o 
  -4  -5   2        2.13        2.79      1.66 o 
  -3  -5   2        0.42        1.55      1.27 o 
  -2  -5   2      141.69      145.63      7.74 o 
  -1  -5   2      117.29      107.14      5.54 o 
   0  -5   2      219.39      187.48      8.31 o 
   1  -5   2       63.73       58.82      3.65 o 
   2  -5   2      739.06      727.34     26.60 o 
   3  -5   2       84.23       78.84      4.78 o 
   4  -5   2        5.66        5.11      1.63 o 
   5  -5   2      596.12      538.64     22.83 o 
   6  -5   2        1.47        0.73      1.74 o 
   7  -5   2       50.28       40.27      4.22 o 
  -6  -4   2       20.04       26.99      3.60 o 
  -5  -4   2        4.85        8.90      2.17 o 
  -4  -4   2       88.51       78.34      5.12 o 
  -3  -4   2       87.69       84.69      4.98 o 
  -2  -4   2      155.86      162.58      7.87 o 
  -1  -4   2      629.00      601.22     21.30 o 
   0  -4   2      426.69      402.52     14.81 o 
   1  -4   2      207.41      235.40      9.32 o 
   2  -4   2      151.11      166.28      7.36 o 
   3  -4   2      122.47      110.08      5.63 o 
   4  -4   2      144.43      136.40      6.96 o 
   5  -4   2       80.24       75.19      5.22 o 
   6  -4   2       27.01       25.86      3.37 o 
   7  -4   2       14.98       14.50      2.83 o 
  -7  -3   2      196.42      188.70     17.58 o 
  -6  -3   2       18.08       19.29      3.03 o 
  -5  -3   2       11.77        9.68      2.13 o 
  -4  -3   2       59.73       53.99      3.95 o 
  -3  -3   2      459.98      436.39     16.99 o 
  -2  -3   2      141.05      130.61      6.19 o 
  -1  -3   2        0.84        0.73      0.86 o 
   0  -3   2      345.37      356.15     12.61 o 
   1  -3   2       14.08       17.38      1.60 o 
   2  -3   2     2000.47     2077.95     68.46 o 
   3  -3   2       48.06       60.65      3.62 o 
   4  -3   2      198.69      172.69      8.77 o 
   5  -3   2      135.16      136.88      7.33 o 
   6  -3   2      194.81      163.38     11.18 o 
   7  -3   2        1.20        1.67      1.88 o 
  -7  -2   2       37.64       36.16      4.15 o 
  -6  -2   2        2.34        5.87      2.02 o 
  -5  -2   2       43.70       45.75      3.84 o 
  -4  -2   2      405.04      426.97     16.77 o 
  -3  -2   2       37.38       31.03      2.45 o 
  -2  -2   2      155.00      164.48      6.78 o 
  -1  -2   2        7.02        7.84      0.94 o 
   0  -2   2      196.11      212.73      7.61 o 
   1  -2   2     2650.98     2784.84     88.40 o 
   2  -2   2      491.04      478.47     16.81 o 
   3  -2   2      252.08      257.54     10.45 o 
   4  -2   2      404.51      406.01     15.88 o 
   5  -2   2      197.42      195.74     10.00 o 
   6  -2   2       46.15       48.27      4.30 o 
   7  -2   2       54.71       54.01      4.90 o 
  -7  -1   2       11.52       12.12      1.91 o 
  -6  -1   2      320.50      327.14     11.19 o 
  -5  -1   2      254.22      253.63      8.51 o 
  -4  -1   2      113.07      102.75      3.86 o 
  -3  -1   2       48.09       43.49      2.01 o 
  -2  -1   2      664.36      704.02     16.62 o 
  -1  -1   2      419.95      399.78      9.33 o 
   0  -1   2     1878.10     1868.29     82.19 o 
   1  -1   2       46.61       46.82      1.56 o 
   2  -1   2        0.61        1.10      0.58 o 
   3  -1   2     1172.47     1355.54     32.10 o 
   4  -1   2       47.61       62.03      5.18 o 
   5  -1   2      205.05      193.99      7.10 o 
   6  -1   2       52.24       52.53      3.15 o 
   7  -1   2       53.24       48.92      3.50 o 
  -7   0   2        0.12       -1.07      1.07 o 
  -6   0   2       56.01       58.39      3.31 o 
  -5   0   2       20.79       19.22      3.70 o 
  -4   0   2      362.11      324.76     11.67 o 
  -3   0   2      347.31      355.78      9.46 o 
  -2   0   2       28.52       24.94      1.34 o 
  -1   0   2     4494.69     4455.98     97.34 o 
   1   0   2     4477.30     4332.83     94.97 o 
   2   0   2     2802.00     2927.33     65.62 o 
   3   0   2      985.50     1040.99     24.90 o 
   4   0   2      189.20      195.73      6.38 o 
   5   0   2      295.78      311.32      9.91 o 
   6   0   2       17.10       19.84      2.03 o 
   7   0   2       26.67       29.76      3.15 o 
  -7   1   2       26.31       25.32      2.44 o 
  -6   1   2        2.78        6.52      1.39 o 
  -5   1   2      300.55      298.34      9.35 o 
  -4   1   2      126.79      131.90      4.84 o 
  -3   1   2      864.99      831.16     20.26 o 
  -2   1   2        6.51        7.23      1.12 o 
  -1   1   2       97.43       98.96      2.79 o 
   0   1   2        8.28        7.17      0.54 o 
   1   1   2       25.66       36.46      1.40 o 
   2   1   2       70.18       78.03      2.67 o 
   3   1   2      259.45      289.92      8.12 o 
   4   1   2      928.30      959.14     68.76 o 
   5   1   2       14.17       17.40      1.71 o 
   6   1   2       27.29       31.76      2.51 o 
   7   1   2       11.18       15.34      3.97 o 
  -7   2   2        7.85        7.63      2.33 o 
  -6   2   2      164.13      159.72      8.57 o 
  -5   2   2       21.96       21.56      2.55 o 
  -4   2   2      198.63      191.84      8.76 o 
  -3   2   2      804.22      705.27     25.29 o 
  -2   2   2      173.53      161.46      6.57 o 
  -1   2   2       12.46       17.80      1.41 o 
   0   2   2     1394.27     1452.48     45.70 o 
   1   2   2      134.94      116.20      4.88 o 
   2   2   2     1307.03     1357.16     44.64 o 
   3   2   2      918.56      841.48     29.28 o 
   4   2   2      187.53      188.59      9.09 o 
   5   2   2        0.66       -0.94      1.20 o 
   6   2   2       73.53       77.10      5.69 o 
   7   2   2       43.49       47.58      4.76 o 
  -7   3   2        2.00        3.35      1.99 o 
  -6   3   2        5.00        6.84      2.00 o 
  -5   3   2      564.26      536.42     21.17 o 
  -4   3   2        4.07        3.49      1.22 o 
  -3   3   2      343.36      318.22     12.50 o 
  -2   3   2     1831.56     1828.53     59.97 o 
  -1   3   2      398.32      444.08     15.47 o 
   0   3   2     1837.44     1875.45     59.89 o 
   1   3   2      102.94       91.99      4.38 o 
   2   3   2      150.56      157.21      7.06 o 
   3   3   2      129.54      120.45      6.04 o 
   4   3   2       37.94       39.73      3.40 o 
   5   3   2      288.22      298.01     14.15 o 
   6   3   2       39.08       40.97      4.18 o 
   7   3   2        0.33       -1.78      1.78 o 
  -7   4   2        1.10        1.08      1.82 o 
  -6   4   2        9.79        7.42      2.20 o 
  -5   4   2       59.78       51.86      4.19 o 
  -4   4   2        2.00        1.01      1.15 o 
  -3   4   2       14.83       16.13      1.91 o 
  -2   4   2       94.93      102.08      5.31 o 
  -1   4   2      417.84      462.04     16.53 o 
   0   4   2        0.22        1.06      0.66 o 
   1   4   2     2469.73     2574.60     82.93 o 
   2   4   2      127.71      107.01      5.50 o 
   3   4   2       40.59       43.39      3.41 o 
   4   4   2      441.24      436.68     18.56 o 
   5   4   2      135.39      130.20      7.60 o 
   6   4   2       29.11       29.95      3.87 o 
  -7   5   2        0.00       -0.60      1.59 o 
  -6   5   2        7.97        7.39      2.24 o 
  -5   5   2        4.70        1.27      1.53 o 
  -4   5   2      375.67      314.77     14.33 o 
  -3   5   2       74.77       76.90      4.69 o 
  -2   5   2      303.82      321.64     12.82 o 
  -1   5   2      198.48      211.17      9.06 o 
   0   5   2       28.55       28.09      2.45 o 
   1   5   2       72.66       70.16      4.25 o 
   2   5   2      155.40      138.56      6.96 o 
   3   5   2       71.21       75.46      5.00 o 
   4   5   2      135.30      135.86      7.68 o 
   5   5   2       10.12        6.41      2.20 o 
   6   5   2      129.54      132.27      8.53 o 
  -6   6   2       35.74       37.13      4.09 o 
  -5   6   2        5.07        5.38      2.07 o 
  -4   6   2      379.39      337.64     15.74 o 
  -3   6   2        3.01        4.93      1.57 o 
  -2   6   2       17.61       16.57      2.21 o 
  -1   6   2       82.60       90.60      5.28 o 
   0   6   2        2.67        3.52      1.30 o 
   1   6   2        4.90        4.12      1.45 o 
   2   6   2      891.51      874.97     32.91 o 
   3   6   2      130.42      124.03      7.23 o 
   4   6   2       30.14       24.09      3.30 o 
   5   6   2        9.37        4.49      2.33 o 
  -6   7   2       12.52       12.02      2.62 o 
  -5   7   2        0.09        2.11      1.83 o 
  -4   7   2        9.58        6.53      2.10 o 
  -3   7   2      430.39      460.23     19.67 o 
  -2   7   2       98.89      113.19      6.68 o 
  -1   7   2      111.08      129.68      7.17 o 
   0   7   2      191.91      202.23     10.17 o 
   1   7   2       11.28       11.48      2.21 o 
   2   7   2      149.36      141.99      8.00 o 
   3   7   2       97.21       97.39      6.61 o 
   4   7   2        6.71       11.44      2.79 o 
  -5   8   2       17.47       17.01      2.96 o 
  -4   8   2        1.08        4.61      2.14 o 
  -3   8   2       73.35       74.86      5.67 o 
  -2   8   2       76.46       70.68      5.41 o 
  -1   8   2        1.70        1.77      1.61 o 
   0   8   2       21.57       23.93      3.14 o 
   1   8   2       30.50       33.78      3.82 o 
   2   8   2        2.24        1.12      1.88 o 
   3   8   2      202.71      178.65     10.27 o 
  -4   9   2        5.90        1.47      1.80 o 
  -3   9   2       39.75       42.53      4.44 o 
  -2   9   2      316.49      398.58     19.93 o 
  -1   9   2       11.77       10.75      2.56 o 
   0   9   2      219.72      209.23     11.14 o 
   1   9   2       45.41       45.26      4.65 o 
   2   9   2       62.64       57.37      5.57 o 
  -2  -9   3       13.39       10.20      2.92 o 
  -1  -9   3        0.41       -1.52      1.52 o 
   0  -9   3       32.10       27.51      3.69 o 
   1  -9   3       17.34       18.22      3.10 o 
   2  -9   3       47.64       41.46      4.40 o 
   3  -9   3      267.32      248.81     12.53 o 
   4  -9   3       22.81       11.48      2.63 o 
  -3  -8   3        0.09        1.49      2.00 o 
  -2  -8   3        0.91        1.98      1.93 o 
  -1  -8   3       19.07       18.51      2.93 o 
   0  -8   3       14.42       13.12      2.55 o 
   1  -8   3        1.72        2.98      1.79 o 
   2  -8   3       92.26       83.62      5.97 o 
   3  -8   3       34.15       37.77      4.08 o 
   4  -8   3       20.04       21.46      3.29 o 
   5  -8   3        2.90        1.13      1.81 o 
  -4  -7   3        3.08        3.93      2.14 o 
  -3  -7   3        1.91        1.81      1.79 o 
  -2  -7   3       37.92       36.53      3.72 o 
  -1  -7   3       16.14       12.92      2.28 o 
   0  -7   3      103.71      104.06      6.22 o 
   1  -7   3      267.38      226.50     11.79 o 
   2  -7   3        2.52        4.09      1.65 o 
   3  -7   3        0.09        4.25      1.79 o 
   4  -7   3      160.04      140.91      8.22 o 
   5  -7   3        1.11        6.32      2.66 o 
   6  -7   3        7.51        6.05      2.23 o 
  -5  -6   3        4.76        3.14      2.17 o 
  -4  -6   3        5.77        5.54      2.04 o 
  -3  -6   3      130.03      117.15      6.93 o 
  -2  -6   3       65.93       66.21      4.68 o 
  -1  -6   3       29.81       25.69      2.72 o 
   0  -6   3       81.09       87.16      5.11 o 
   1  -6   3      134.39      140.56      7.04 o 
   2  -6   3        8.16        5.73      1.54 o 
   3  -6   3       52.83       53.02      4.13 o 
   4  -6   3       30.83       28.61      3.24 o 
   5  -6   3       17.22       21.86      3.17 o 
   6  -6   3        4.37        1.74      1.92 o 
  -6  -5   3        4.97        8.20      2.63 o 
  -5  -5   3       30.39       25.71      3.40 o 
  -4  -5   3       88.87       92.68      6.00 o 
  -3  -5   3        0.32       -0.85      1.06 o 
  -2  -5   3        2.66        2.86      1.24 o 
  -1  -5   3      148.31      162.00      7.80 o 
   0  -5   3       33.91       35.93      2.76 o 
   1  -5   3      808.18      842.76     29.63 o 
   2  -5   3       60.41       56.05      3.69 o 
   3  -5   3        8.39        7.53      1.60 o 
   4  -5   3       46.00       47.42      3.93 o 
   5  -5   3      152.87      142.86      8.05 o 
   6  -5   3        3.47        1.59      1.83 o 
   7  -5   3        3.66        1.95      1.82 o 
  -6  -4   3       17.16       16.89      3.01 o 
  -5  -4   3      186.06      198.39     11.44 o 
  -4  -4   3        1.91        3.69      1.54 o 
  -3  -4   3      136.07      131.03      6.65 o 
  -2  -4   3        3.55        4.49      1.16 o 
  -1  -4   3       23.26       18.86      1.82 o 
   0  -4   3      120.64      110.98      5.32 o 
   1  -4   3      128.85      152.65      6.73 o 
   2  -4   3      128.65      150.91      7.06 o 
   3  -4   3      113.16      106.58      5.54 o 
   4  -4   3       55.40       50.58      3.81 o 
   5  -4   3       25.24       23.98      2.95 o 
   6  -4   3       29.66       33.98      3.84 o 
   7  -4   3       27.95       28.75      3.67 o 
  -7  -3   3       23.97       22.47      3.49 o 
  -6  -3   3       64.74       79.21      5.85 o 
  -5  -3   3        0.06        0.88      1.46 o 
  -4  -3   3       22.06       24.18      2.63 o 
  -3  -3   3      202.85      172.82      8.18 o 
  -2  -3   3       99.04       87.73      4.46 o 
  -1  -3   3     1390.11     1359.74     44.48 o 
   0  -3   3      178.93      181.37      7.13 o 
   1  -3   3       18.52       21.79      1.85 o 
   2  -3   3     1122.86     1278.72     43.16 o 
   3  -3   3        0.00        1.90      0.91 o 
   4  -3   3      149.12      158.17      8.22 o 
   5  -3   3       57.94       59.47      4.46 o 
   6  -3   3       70.05       63.53      5.08 o 
   7  -3   3        2.36        5.14      2.16 o 
  -7  -2   3      127.93      135.38      8.35 o 
  -6  -2   3      234.53      255.84     12.93 o 
  -5  -2   3       12.13       12.64      2.18 o 
  -4  -2   3       33.38       34.95      2.97 o 
  -3  -2   3       30.25       25.78      2.25 o 
  -2  -2   3        6.07        9.31      1.18 o 
  -1  -2   3      272.51      272.86      9.80 o 
   0  -2   3     6794.90     6642.30    206.58 o 
   1  -2   3      324.14      329.01     11.63 o 
   2  -2   3      220.93      232.23      8.90 o 
   3  -2   3       44.66       49.28      3.11 o 
   4  -2   3      450.22      482.86     18.50 o 
   5  -2   3       99.48       90.06      5.54 o 
   6  -2   3      130.77      132.53      7.69 o 
   7  -2   3       19.10       20.64      3.23 o 
  -7  -1   3      166.66      188.04      7.19 o 
  -6  -1   3       82.91       90.56      4.26 o 
  -5  -1   3        0.28       -0.77      0.77 o 
  -4  -1   3        0.19        0.40      0.95 o 
  -3  -1   3      207.37      204.13      8.49 o 
  -2  -1   3      879.56      791.87     22.43 o 
  -1  -1   3     3142.72     3001.04     78.16 o 
   0  -1   3      101.81      114.93      7.89 o 
   1  -1   3      401.60      424.48     20.38 o 
   2  -1   3      106.87       95.77      3.09 o 
   3  -1   3     2065.21     2171.56     50.54 o 
   4  -1   3       12.75       14.47      1.31 o 
   5  -1   3       23.35       22.30      1.85 o 
   6  -1   3        0.57        0.85      1.53 o 
   7  -1   3       74.49       63.69      3.78 o 
  -7   0   3      113.25      115.95      5.22 o 
  -6   0   3      124.43      112.53      4.82 o 
  -5   0   3      214.15      232.72     11.08 o 
  -4   0   3       94.91       94.71      3.61 o 
  -3   0   3      314.41      314.95      8.58 o 
  -2   0   3      118.08      118.44      3.59 o 
  -1   0   3      195.90      197.20      4.92 o 
   0   0   3      538.56      516.76     12.38 o 
   1   0   3     1742.84     1679.04     37.36 o 
   2   0   3      295.54      275.89      7.24 o 
   3   0   3      215.65      225.07      8.27 o 
   4   0   3       42.25       54.53      2.60 o 
   5   0   3       12.32       15.99      1.62 o 
   6   0   3        2.01        2.85      1.75 o 
   7   0   3       22.66       18.53      2.21 o 
  -7   1   3       68.46       70.15      3.93 o 
  -6   1   3      685.24      740.25     20.78 o 
  -5   1   3       55.85       56.53      2.92 o 
  -4   1   3      164.82      143.28      5.24 o 
  -3   1   3       26.86       25.42      1.46 o 
  -2   1   3      734.42      759.24     18.13 o 
  -1   1   3     2731.16     2642.88     59.15 o 
   0   1   3      853.64      863.51     19.41 o 
   1   1   3      593.68      598.60     13.92 o 
   2   1   3       45.98       59.89      2.88 o 
   3   1   3      117.85      130.11      4.40 o 
   4   1   3      327.81      304.47     10.67 o 
   5   1   3        5.44        4.16      1.17 o 
   6   1   3       21.09       15.28      1.90 o 
   7   1   3       12.75       11.44      1.88 o 
  -7   2   3       22.69       27.79      3.54 o 
  -6   2   3      140.02      133.78      7.63 o 
  -5   2   3      974.56      930.23     34.29 o 
  -4   2   3      598.61      588.82     22.09 o 
  -3   2   3     1575.89     1646.11     55.04 o 
  -2   2   3       32.21       22.52      1.89 o 
  -1   2   3     1194.76     1227.52     39.53 o 
   0   2   3     1479.47     1572.76     49.76 o 
   1   2   3      465.13      453.64     15.48 o 
   2   2   3       73.40       54.87      3.16 o 
   3   2   3       32.52       38.22      2.84 o 
   4   2   3       38.20       40.28      3.31 o 
   5   2   3      121.50      121.68      6.90 o 
   6   2   3      108.95      107.66      6.96 o 
   7   2   3        1.24        2.75      2.10 o 
  -7   3   3        0.20       -0.34      1.68 o 
  -6   3   3       91.26       90.97      6.10 o 
  -5   3   3      688.35      673.94     26.24 o 
  -4   3   3       53.37       47.35      3.47 o 
  -3   3   3      466.28      479.14     17.92 o 
  -2   3   3      139.86      151.94      6.72 o 
  -1   3   3      479.04      511.72     17.71 o 
   0   3   3      692.06      732.83     24.61 o 
   1   3   3        7.66        9.80      1.24 o 
   2   3   3        2.29        1.37      0.79 o 
   3   3   3      293.79      266.96     11.51 o 
   4   3   3       42.89       36.19      3.27 o 
   5   3   3      239.94      234.94     12.57 o 
   6   3   3       28.09       29.97      3.72 o 
  -7   4   3        0.01       -0.97      1.56 o 
  -6   4   3        2.76        7.19      2.19 o 
  -5   4   3      318.90      305.72     14.21 o 
  -4   4   3      804.27      705.85     26.61 o 
  -3   4   3       73.41       67.32      4.10 o 
  -2   4   3        6.05        5.30      1.10 o 
  -1   4   3       35.02       42.07      2.78 o 
   0   4   3      243.59      244.88      9.76 o 
   1   4   3      225.08      237.54      9.98 o 
   2   4   3      149.05      160.97      7.95 o 
   3   4   3      149.40      143.53      7.21 o 
   4   4   3        2.33        2.99      1.55 o 
   5   4   3       12.49       17.19      2.76 o 
   6   4   3       13.24       13.87      2.90 o 
  -7   5   3       58.79       75.20      5.77 o 
  -6   5   3        0.46       -0.27      1.54 o 
  -5   5   3      175.02      148.41      8.20 o 
  -4   5   3      731.36      702.44     27.00 o 
  -3   5   3      128.77      132.81      6.78 o 
  -2   5   3      186.43      204.02      9.23 o 
  -1   5   3        1.73        2.65      0.99 o 
   0   5   3      270.48      261.41     11.03 o 
   1   5   3      533.94      498.30     18.92 o 
   2   5   3       60.62       60.60      4.18 o 
   3   5   3       18.90       17.21      2.42 o 
   4   5   3       89.06       98.37      6.29 o 
   5   5   3       52.73       69.76      5.56 o 
   6   5   3       44.94       45.53      4.92 o 
  -6   6   3       45.96       50.91      4.70 o 
  -5   6   3       29.83       29.90      3.54 o 
  -4   6   3      165.45      166.47      8.75 o 
  -3   6   3     1057.79     1009.76     36.67 o 
  -2   6   3        1.44        4.33      1.43 o 
  -1   6   3      327.05      364.90     14.80 o 
   0   6   3        6.64        5.08      1.48 o 
   1   6   3       13.24       15.96      2.21 o 
   2   6   3       34.57       36.83      3.42 o 
   3   6   3        0.81        1.02      1.50 o 
   4   6   3       14.55       14.59      2.76 o 
   5   6   3       19.75       16.09      3.19 o 
  -6   7   3        8.02       11.12      2.55 o 
  -5   7   3       11.14        8.87      2.42 o 
  -4   7   3      104.23       93.27      6.36 o 
  -3   7   3      529.54      574.21     23.33 o 
  -2   7   3        9.56       16.32      2.48 o 
  -1   7   3      415.09      448.46     18.71 o 
   0   7   3        3.42        5.16      1.70 o 
   1   7   3       82.05       83.06      5.57 o 
   2   7   3        7.96       10.68      2.33 o 
   3   7   3        6.77        6.68      2.22 o 
   4   7   3       56.09       55.64      5.24 o 
  -5   8   3       83.49       92.04      6.52 o 
  -4   8   3        2.72        5.37      2.12 o 
  -3   8   3      455.98      513.71     21.20 o 
  -2   8   3      178.87      204.21     10.48 o 
  -1   8   3       58.84       67.54      5.27 o 
   0   8   3        1.23        2.87      1.74 o 
   1   8   3        1.19        2.67      1.89 o 
   2   8   3       19.37       19.21      3.17 o 
   3   8   3       18.98       18.96      3.34 o 
  -4   9   3        9.08       10.16      2.52 o 
  -3   9   3       78.62       76.91      5.98 o 
  -2   9   3      316.65      373.32     18.48 o 
  -1   9   3        4.78        9.62      2.51 o 
   0   9   3        5.51       13.23      2.78 o 
   1   9   3       51.52       54.69      5.18 o 
   2   9   3        0.93        2.08      2.25 o 
  -1  -9   4      104.31       89.82      6.74 o 
   0  -9   4        0.97        5.17      2.23 o 
   1  -9   4        0.07        2.94      2.03 o 
   2  -9   4       99.88       87.60      6.51 o 
   3  -9   4        0.68        3.97      2.14 o 
  -3  -8   4       13.53       15.07      3.08 o 
  -2  -8   4        5.41        8.50      2.42 o 
  -1  -8   4        0.12       -1.39      1.39 o 
   0  -8   4       98.87       80.80      5.82 o 
   1  -8   4        3.48        0.69      1.64 o 
   2  -8   4       89.57      103.63      6.79 o 
   3  -8   4       32.57       38.25      4.13 o 
   4  -8   4        2.40        6.57      2.33 o 
   5  -8   4       68.74       65.62      5.44 o 
  -4  -7   4        0.68       -0.32      1.89 o 
  -3  -7   4        1.32        0.44      1.69 o 
  -2  -7   4       14.25       11.44      2.35 o 
  -1  -7   4        8.76       12.20      2.26 o 
   0  -7   4       30.32       31.90      3.29 o 
   1  -7   4      153.70      138.43      7.51 o 
   2  -7   4        1.55        1.90      1.51 o 
   3  -7   4      172.84      183.50      9.52 o 
   4  -7   4       67.10       58.30      4.94 o 
   5  -7   4        9.96        5.23      2.20 o 
   6  -7   4       36.79       33.44      3.87 o 
  -5  -6   4      160.41      158.62      9.40 o 
  -4  -6   4       57.76       54.17      4.76 o 
  -3  -6   4        6.32        3.30      1.72 o 
  -2  -6   4       90.70       87.95      5.52 o 
  -1  -6   4       26.45       27.29      2.81 o 
   0  -6   4       54.98       52.40      3.84 o 
   1  -6   4        0.15        0.66      1.07 o 
   2  -6   4        7.11        6.28      1.62 o 
   3  -6   4       28.92       28.63      3.05 o 
   4  -6   4      187.53      187.35      9.59 o 
   5  -6   4       14.91       16.59      2.81 o 
   6  -6   4       26.89       22.27      3.30 o 
  -6  -5   4        0.01        0.40      2.06 o 
  -5  -5   4        0.19       -1.07      1.65 o 
  -4  -5   4       57.84       54.11      4.46 o 
  -3  -5   4        2.69        1.78      1.36 o 
  -2  -5   4        0.37       -0.94      0.94 o 
  -1  -5   4        0.25        1.15      0.95 o 
   0  -5   4      132.73      143.59      7.24 o 
   1  -5   4      300.45      349.74     13.88 o 
   2  -5   4       78.71       91.80      5.09 o 
   3  -5   4      284.36      290.16     12.89 o 
   4  -5   4      212.93      205.70     10.33 o 
   5  -5   4        0.68       -0.79      1.49 o 
   6  -5   4        7.14       10.41      2.56 o 
   7  -5   4        7.09        9.31      2.42 o 
  -6  -4   4       12.73       11.37      2.69 o 
  -5  -4   4        0.03        0.10      1.49 o 
  -4  -4   4      129.60      119.24      6.71 o 
  -3  -4   4        4.12        4.30      1.36 o 
  -2  -4   4      233.66      232.86     10.28 o 
  -1  -4   4      147.44      137.78      6.32 o 
   0  -4   4        0.16        1.69      0.73 o 
   1  -4   4       19.28       22.51      1.96 o 
   2  -4   4       15.03       20.69      1.98 o 
   3  -4   4        0.96        2.39      1.10 o 
   4  -4   4       27.04       19.84      2.43 o 
   5  -4   4        1.38        1.17      1.45 o 
   6  -4   4        0.41       -0.16      1.61 o 
   7  -4   4        1.94        3.17      2.02 o 
  -7  -3   4       83.60      110.76      7.55 o 
  -6  -3   4        2.15        1.70      1.87 o 
  -5  -3   4       22.57       16.98      2.61 o 
  -4  -3   4        4.57        3.52      1.40 o 
  -3  -3   4       70.65       73.96      4.37 o 
  -2  -3   4        7.39        7.42      1.24 o 
  -1  -3   4      739.65      714.86     24.23 o 
   0  -3   4      832.67      848.70     28.25 o 
   1  -3   4        0.24        2.17      0.66 o 
   2  -3   4      506.57      551.21     19.85 o 
   3  -3   4       57.66       53.15      3.43 o 
   4  -3   4       49.22       45.98      3.50 o 
   5  -3   4      244.96      210.96     10.74 o 
   6  -3   4       42.14       24.84      3.25 o 
   7  -3   4       11.46       14.29      2.82 o 
  -7  -2   4      190.23      186.18     10.20 o 
  -6  -2   4      190.08      216.42     12.74 o 
  -5  -2   4       57.46       61.63      4.55 o 
  -4  -2   4       15.16       15.47      2.07 o 
  -3  -2   4     1298.38     1378.38     46.51 o 
  -2  -2   4        3.86        8.99      1.19 o 
  -1  -2   4        3.61        2.49      0.98 o 
   0  -2   4      696.08      747.59     24.40 o 
   1  -2   4      591.79      660.91     22.11 o 
   2  -2   4      153.36      147.08      6.31 o 
   3  -2   4      205.48      241.70     10.08 o 
   4  -2   4      165.16      171.29      8.38 o 
   5  -2   4        1.43        2.42      1.42 o 
   6  -2   4      127.76      136.07      7.88 o 
   7  -2   4       31.12       28.05      3.63 o 
  -7  -1   4      388.94      416.46     14.36 o 
  -6  -1   4        0.98        2.63      1.27 o 
  -5  -1   4       33.52       32.77      2.25 o 
  -4  -1   4        0.63        1.33      0.73 o 
  -3  -1   4        2.01        2.26      0.68 o 
  -2  -1   4       64.97       55.11      2.22 o 
  -1  -1   4     2930.92     2910.91     64.58 o 
   0  -1   4     2836.72     2692.54     75.05 o 
   1  -1   4      452.95      445.44     10.59 o 
   2  -1   4      165.62      151.26      4.43 o 
   3  -1   4       93.01       94.93      3.36 o 
   4  -1   4       42.49       49.34      6.25 o 
   5  -1   4       55.28       50.96      2.82 o 
   6  -1   4      281.33      270.83     10.15 o 
   7  -1   4       37.33       33.19      2.78 o 
  -7   0   4      141.15      150.33      6.17 o 
  -6   0   4      956.80     1054.55     27.68 o 
  -5   0   4      287.31      299.41      9.53 o 
  -4   0   4      140.33      144.64      5.10 o 
  -3   0   4       10.95       11.71      1.01 o 
  -2   0   4     3024.41     3201.12    102.73 o 
  -1   0   4       94.87       89.94      2.67 o 
   0   0   4     1654.53     1615.59     35.85 o 
   1   0   4     1236.07     1250.44     28.36 o 
   2   0   4     1584.73     1564.05     35.91 o 
   3   0   4      436.00      417.92     20.63 o 
   4   0   4      110.14      122.09      4.40 o 
   5   0   4       58.55       49.34      2.79 o 
   6   0   4        0.77        1.04      1.14 o 
   7   0   4       30.88       35.72      4.97 o 
  -7   1   4       23.43       22.65      3.49 o 
  -6   1   4      785.26      795.03     22.33 o 
  -5   1   4      310.05      305.68      9.88 o 
  -4   1   4       77.93       92.18      3.57 o 
  -3   1   4       11.60       14.74      1.46 o 
  -1   1   4      114.53      114.01      3.73 o 
   0   1   4     1071.42      988.50     30.42 o 
   1   1   4      795.54      815.71     18.83 o 
   2   1   4     1015.15      999.04     23.39 o 
   3   1   4      246.39      249.23     10.93 o 
   4   1   4      299.66      292.08     12.83 o 
   5   1   4        7.65       10.23      1.44 o 
   6   1   4        0.87        0.57      1.17 o 
   7   1   4      234.73      242.25     12.46 o 
  -7   2   4       45.08       55.69      4.95 o 
  -6   2   4       98.13      101.44      6.44 o 
  -5   2   4      434.63      418.83     17.31 o 
  -4   2   4      407.18      387.80     15.61 o 
  -3   2   4        4.17        8.29      1.28 o 
  -2   2   4      473.49      545.19     18.86 o 
  -1   2   4      710.43      751.95     24.88 o 
   0   2   4      313.22      317.83     11.16 o 
   1   2   4        5.75        2.56      0.94 o 
   2   2   4      141.69      141.96      6.36 o 
   3   2   4       64.78       61.68      3.86 o 
   4   2   4       21.89       18.32      2.29 o 
   5   2   4       12.05       13.12      2.32 o 
   6   2   4       18.66       24.28      3.28 o 
   7   2   4        1.99        0.31      1.91 o 
  -7   3   4        3.53        0.51      1.76 o 
  -6   3   4       44.93       50.10      4.39 o 
  -5   3   4      642.22      607.74     24.62 o 
  -4   3   4       32.32       32.58      2.88 o 
  -3   3   4       12.91       12.85      1.62 o 
  -2   3   4       61.03       62.28      3.48 o 
  -1   3   4       61.23       85.11      4.24 o 
   0   3   4        1.53        5.60      0.89 o 
   1   3   4        0.54        3.97      0.88 o 
   2   3   4        8.65        8.58      1.35 o 
   3   3   4        3.70        4.84      1.32 o 
   4   3   4       25.47       35.44      3.26 o 
   5   3   4        3.19        3.85      1.78 o 
   6   3   4        5.53        5.10      2.14 o 
  -7   4   4       15.70       19.48      3.10 o 
  -6   4   4       48.93       51.59      4.60 o 
  -5   4   4      417.19      399.13     17.23 o 
  -4   4   4      831.27      838.35     30.59 o 
  -3   4   4      432.15      393.10     15.65 o 
  -2   4   4      406.09      408.11     15.52 o 
  -1   4   4      107.48      117.86      5.76 o 
   0   4   4      557.57      566.30     20.00 o 
   1   4   4      310.42      327.57     12.70 o 
   2   4   4       25.72       28.06      2.58 o 
   3   4   4      163.78      152.32      8.49 o 
   4   4   4      111.00      110.26      6.55 o 
   5   4   4       12.05       13.51      2.64 o 
   6   4   4        3.74        6.85      2.42 o 
  -7   5   4        2.54        3.14      1.98 o 
  -6   5   4       12.87       18.53      2.99 o 
  -5   5   4      105.38      100.53      6.45 o 
  -4   5   4      774.36      707.27     27.48 o 
  -3   5   4       52.50       48.89      3.68 o 
  -2   5   4      120.52      133.69      6.93 o 
  -1   5   4       16.54       16.44      1.94 o 
   0   5   4       53.37       51.79      3.53 o 
   1   5   4        2.17        4.53      1.28 o 
   2   5   4       56.61       49.91      3.80 o 
   3   5   4       16.48       17.48      2.48 o 
   4   5   4       57.57       51.29      4.44 o 
   5   5   4      143.80      133.06      8.14 o 
  -6   6   4       39.62       43.41      4.37 o 
  -5   6   4        5.00        3.11      1.87 o 
  -4   6   4      455.42      486.62     20.85 o 
  -3   6   4      131.57      154.28      8.00 o 
  -2   6   4      921.70      985.82     35.65 o 
  -1   6   4       66.89       71.78      4.68 o 
   0   6   4       76.68       79.74      4.98 o 
   1   6   4      100.68       97.22      5.75 o 
   2   6   4       26.76       26.96      3.04 o 
   3   6   4       82.96       86.40      5.89 o 
   4   6   4       10.53       12.05      2.64 o 
   5   6   4        0.97        1.20      2.03 o 
  -6   7   4        5.06        6.83      2.26 o 
  -5   7   4       17.11       19.72      3.13 o 
  -4   7   4      157.90      152.57      8.64 o 
  -3   7   4      343.36      358.05     17.21 o 
  -2   7   4       19.32       22.30      2.88 o 
  -1   7   4      591.17      638.14     25.82 o 
   0   7   4      135.81      135.77      7.52 o 
   1   7   4       13.91       12.99      2.38 o 
   2   7   4       53.75       49.65      4.42 o 
   3   7   4        4.78        7.40      2.30 o 
   4   7   4        8.44       12.85      2.94 o 
  -5   8   4       10.19       11.36      2.61 o 
  -4   8   4       25.18       28.59      3.63 o 
  -3   8   4      165.73      167.16      9.33 o 
  -2   8   4      139.54      168.48      9.24 o 
  -1   8   4       19.63       28.20      3.45 o 
   0   8   4       66.06       65.42      5.23 o 
   1   8   4      125.60      122.24      7.66 o 
   2   8   4        5.09        5.28      2.18 o 
   3   8   4        1.37        1.31      2.10 o 
  -3   9   4      175.94      183.71     10.20 o 
  -2   9   4       35.47       40.94      4.38 o 
  -1   9   4       12.18       13.09      2.75 o 
   0   9   4       83.99       92.78      6.74 o 
   1   9   4        0.34        3.92      2.26 o 
  -2  -9   5        1.01        2.45      2.19 o 
  -1  -9   5        1.46        1.61      2.06 o 
   0  -9   5        7.67        8.83      2.59 o 
   1  -9   5       10.05        7.77      2.49 o 
   2  -9   5       25.39       22.41      3.39 o 
   3  -9   5      111.46      117.34      7.74 o 
  -3  -8   5       13.09       20.66      3.50 o 
  -2  -8   5       24.16       26.54      3.63 o 
  -1  -8   5       24.15       22.89      3.27 o 
   0  -8   5        7.10        3.68      1.92 o 
   1  -8   5       24.00       24.10      3.21 o 
   2  -8   5       70.98       73.80      5.66 o 
   3  -8   5       17.37       21.36      3.23 o 
   4  -8   5        0.74        5.11      2.25 o 
   5  -8   5        2.62        2.67      1.96 o 
  -4  -7   5        1.62        4.65      2.24 o 
  -3  -7   5       18.86       20.42      3.14 o 
  -2  -7   5       15.84       17.63      2.78 o 
  -1  -7   5       10.79       13.17      2.36 o 
   0  -7   5       94.20       83.72      5.54 o 
   1  -7   5        0.16        0.69      1.36 o 
   2  -7   5      113.31      117.04      6.95 o 
   3  -7   5        6.51        6.02      2.00 o 
   4  -7   5       63.98       55.00      4.89 o 
   5  -7   5        0.73       -1.18      1.70 o 
  -5  -6   5      104.55       96.82      7.03 o 
  -4  -6   5       28.11       24.90      3.39 o 
  -3  -6   5        5.62        6.02      1.94 o 
  -2  -6   5       33.25       36.70      3.45 o 
  -1  -6   5        5.24        3.45      1.44 o 
   0  -6   5       11.21       11.79      1.94 o 
   1  -6   5      161.57      170.93      8.67 o 
   2  -6   5       21.62       28.81      2.95 o 
   3  -6   5        1.96        0.66      1.32 o 
   4  -6   5        7.99        5.28      1.95 o 
   5  -6   5        0.00       -0.96      1.60 o 
   6  -6   5       10.24        7.88      2.39 o 
  -6  -5   5       11.39       10.95      2.84 o 
  -5  -5   5       61.29       64.20      5.29 o 
  -4  -5   5       52.11       46.80      4.15 o 
  -3  -5   5        0.79        0.79      1.24 o 
  -2  -5   5       31.04       29.84      2.84 o 
  -1  -5   5       31.27       33.77      2.83 o 
   0  -5   5       22.81       18.13      2.03 o 
   1  -5   5        7.14       12.05      1.71 o 
   2  -5   5      117.39      135.45      7.21 o 
   3  -5   5       51.31       57.73      4.09 o 
   4  -5   5      354.49      360.69     16.47 o 
   5  -5   5      289.43      251.90     14.14 o 
   6  -5   5        5.00        2.11      2.00 o 
  -6  -4   5        9.39        6.08      2.36 o 
  -5  -4   5       34.07       32.25      3.58 o 
  -4  -4   5      924.39      885.54     33.14 o 
  -3  -4   5       49.71       46.21      3.58 o 
  -2  -4   5      128.81      117.49      5.90 o 
  -1  -4   5        0.65        1.04      0.79 o 
   0  -4   5      484.97      503.23     18.18 o 
   1  -4   5      314.14      333.37     12.84 o 
   2  -4   5      466.39      490.64     18.41 o 
   3  -4   5        9.35       16.52      2.02 o 
   4  -4   5       21.48       21.75      2.55 o 
   5  -4   5      281.10      303.62     15.49 o 
   6  -4   5       15.90       18.46      3.04 o 
   7  -4   5       10.76       11.20      2.58 o 
  -7  -3   5      113.73      121.72      8.01 o 
  -6  -3   5       14.28       20.83      3.16 o 
  -5  -3   5       22.39       19.35      2.76 o 
  -4  -3   5       48.16       49.58      3.84 o 
  -3  -3   5      106.06      104.11      5.54 o 
  -2  -3   5       57.43       63.84      3.73 o 
  -1  -3   5      508.93      519.52     18.23 o 
   0  -3   5      377.87      430.73     15.26 o 
   1  -3   5      294.62      295.58     11.08 o 
   2  -3   5        1.25        1.39      0.76 o 
   3  -3   5      178.83      215.47      9.35 o 
   4  -3   5      247.52      250.86     11.23 o 
   5  -3   5      237.23      238.75     12.02 o 
   6  -3   5      143.53      130.64      7.79 o 
   7  -3   5        6.79        6.39      2.28 o 
  -7  -2   5      373.35      373.78     20.49 o 
  -6  -2   5        0.32        0.89      1.62 o 
  -5  -2   5        4.32        5.15      1.76 o 
  -4  -2   5       72.16       86.15      5.12 o 
  -3  -2   5      837.17      961.29     33.25 o 
  -2  -2   5      318.42      331.94     12.60 o 
  -1  -2   5      112.28      111.81      4.92 o 
   0  -2   5      127.42      135.32      5.51 o 
   1  -2   5      100.65      103.30      4.55 o 
   2  -2   5      160.46      150.40      6.57 o 
   3  -2   5      163.62      165.59      7.59 o 
   4  -2   5      122.38      114.78      6.03 o 
   5  -2   5       64.17       75.72      5.14 o 
   6  -2   5      106.18      131.85      7.79 o 
   7  -2   5        2.25        4.31      2.11 o 
  -7  -1   5       88.79       87.21      5.25 o 
  -6  -1   5      341.83      357.92     26.38 o 
  -5  -1   5        0.04        2.10      1.01 o 
  -4  -1   5        0.13        0.12      0.67 o 
  -3  -1   5      344.02      357.98     14.40 o 
  -2  -1   5       73.92       76.28      4.33 o 
  -1  -1   5      524.58      537.84     12.80 o 
   0  -1   5      574.34      532.07     21.88 o 
   1  -1   5      118.22      121.68      3.58 o 
   2  -1   5       15.48       25.29      2.80 o 
   3  -1   5        0.66        0.74      0.63 o 
   4  -1   5       30.89       41.61      2.30 o 
   5  -1   5       71.43       65.55      3.30 o 
   6  -1   5      272.01      283.25     15.02 o 
   7  -1   5       17.54       12.13      1.92 o 
  -7   0   5        0.08       -1.06      1.06 o 
  -6   0   5      168.41      174.86      8.93 o 
  -5   0   5      105.14       96.49      4.07 o 
  -4   0   5       30.32       27.72      5.43 o 
  -3   0   5      107.15      120.14      6.12 o 
  -2   0   5     1295.31     1307.84     30.40 o 
  -1   0   5      243.95      222.58      5.81 o 
   0   0   5      185.75      180.40      4.72 o 
   1   0   5        2.08       -0.13      0.52 o 
   2   0   5      252.65      280.09      7.49 o 
   3   0   5       23.19       22.72      1.49 o 
   4   0   5       13.75       14.25      1.37 o 
   5   0   5       31.85       37.30      3.42 o 
   6   0   5        1.61        0.06      1.13 o 
   7   0   5       67.04       66.19      3.90 o 
  -7   1   5        0.62        1.71      2.27 o 
  -6   1   5       55.79       65.99      3.59 o 
  -5   1   5      155.29      164.91      6.16 o 
  -4   1   5      208.29      199.41      6.49 o 
  -3   1   5       61.06       75.40      2.89 o 
  -2   1   5      979.75     1150.38     47.86 o 
  -1   1   5      735.63      781.34     18.32 o 
   0   1   5      369.54      357.02      8.93 o 
   1   1   5      134.40      122.49      3.67 o 
   2   1   5       55.32       59.83      2.36 o 
   3   1   5      430.74      426.02     11.70 o 
   4   1   5      102.86       84.65      3.57 o 
   5   1   5        7.61        7.45      1.36 o 
   6   1   5        2.83        2.91      2.02 o 
   7   1   5      103.22      114.24      5.33 o 
  -7   2   5        1.88        1.93      1.88 o 
  -6   2   5      245.31      245.86     12.49 o 
  -5   2   5      240.51      246.20     11.93 o 
  -4   2   5       15.78       16.55      2.05 o 
  -3   2   5       59.86       73.67      4.12 o 
  -2   2   5     2701.79     2911.16     94.02 o 
  -1   2   5     1884.55     1799.29     57.82 o 
   0   2   5       24.74       28.14      2.00 o 
   1   2   5      124.46      110.58      5.01 o 
   2   2   5        0.18        2.27      0.84 o 
   3   2   5      168.47      153.48      7.63 o 
   4   2   5       16.82       21.70      2.55 o 
   5   2   5        1.31        2.77      1.65 o 
   6   2   5        3.51        3.37      2.00 o 
   7   2   5        0.19       -0.88      1.85 o 
  -7   3   5        6.50        5.35      2.14 o 
  -6   3   5       25.88       33.01      3.63 o 
  -5   3   5      261.71      259.62     12.47 o 
  -4   3   5       50.89       50.05      3.70 o 
  -3   3   5      548.11      500.27     18.84 o 
  -2   3   5       81.66       74.25      4.00 o 
  -1   3   5      735.09      774.77     26.43 o 
   0   3   5        0.98        2.74      0.76 o 
   1   3   5       12.26       11.61      1.42 o 
   2   3   5      259.23      247.31     10.25 o 
   3   3   5        5.18        6.43      1.47 o 
   4   3   5       17.62       12.45      2.14 o 
   5   3   5        0.09       -0.27      1.51 o 
   6   3   5        1.02        3.19      2.04 o 
  -7   4   5       11.35       11.77      2.65 o 
  -6   4   5        3.27       -0.16      1.57 o 
  -5   4   5       66.15       68.34      5.02 o 
  -4   4   5       42.14       45.07      3.65 o 
  -3   4   5       70.63       67.91      4.24 o 
  -2   4   5       63.90       66.94      3.97 o 
  -1   4   5      574.85      600.65     21.16 o 
   0   4   5      162.49      166.84      7.51 o 
   1   4   5       46.76       45.24      3.16 o 
   2   4   5      468.83      464.70     18.44 o 
   3   4   5       70.37       74.21      4.84 o 
   4   4   5       46.70       53.14      4.34 o 
   5   4   5        2.27       -0.81      1.62 o 
   6   4   5        3.00        5.07      2.35 o 
  -7   5   5       15.19       12.84      2.62 o 
  -6   5   5        5.52        8.63      2.33 o 
  -5   5   5       36.39       40.81      3.95 o 
  -4   5   5       73.47       78.14      5.24 o 
  -3   5   5      232.44      214.77     10.51 o 
  -2   5   5      106.46      107.49      5.77 o 
  -1   5   5       18.22       22.71      2.32 o 
   0   5   5      176.95      183.43      8.69 o 
   1   5   5       13.67       11.57      1.84 o 
   2   5   5       11.83        8.70      1.82 o 
   3   5   5      172.59      173.80      8.80 o 
   4   5   5       71.01       73.89      5.47 o 
   5   5   5        0.70        2.35      2.01 o 
  -6   6   5        5.34        8.61      2.39 o 
  -5   6   5        1.35       -0.16      1.61 o 
  -4   6   5      165.96      137.53      7.80 o 
  -3   6   5      129.69      139.55      7.57 o 
  -2   6   5      123.03      127.37      6.89 o 
  -1   6   5      244.48      261.35     11.87 o 
   0   6   5      483.40      547.13     21.63 o 
   1   6   5       58.79       65.77      4.65 o 
   2   6   5        2.45        4.12      1.66 o 
   3   6   5        8.90        6.46      2.01 o 
   4   6   5        2.21        5.73      2.21 o 
   5   6   5       20.68       21.86      3.63 o 
  -6   7   5        7.57        7.88      2.32 o 
  -5   7   5        2.32       -0.49      1.60 o 
  -4   7   5      140.26      140.17      8.24 o 
  -3   7   5       27.47       29.21      3.39 o 
  -2   7   5        0.79        0.78      1.47 o 
  -1   7   5       53.20       66.92      4.91 o 
   0   7   5      137.54      133.44      7.55 o 
   1   7   5      162.40      152.81      8.35 o 
   2   7   5      103.53      100.07      6.57 o 
   3   7   5        6.49        5.28      2.21 o 
   4   7   5       26.15       28.76      3.97 o 
  -5   8   5        8.08        5.44      2.12 o 
  -4   8   5       27.62       26.36      3.54 o 
  -3   8   5      153.37      160.16      9.06 o 
  -2   8   5       70.79       69.17      5.45 o 
  -1   8   5       21.14       21.20      3.09 o 
   0   8   5       66.08       66.50      5.37 o 
   1   8   5      247.85      234.41     13.59 o 
   2   8   5       50.59       43.84      4.55 o 
   3   8   5       10.73       11.71      2.91 o 
  -3   9   5      135.63      144.35      8.72 o 
  -2   9   5      115.26      124.06      7.98 o 
  -1   9   5       47.02       45.66      4.64 o 
   0   9   5       10.06        7.52      2.45 o 
   1   9   5        4.85        8.35      2.62 o 
  -1  -9   6       10.55       11.66      2.84 o 
   0  -9   6       11.10        9.36      2.68 o 
   1  -9   6        1.41        0.19      1.84 o 
   2  -9   6        1.74        3.64      2.05 o 
   3  -9   6       50.39       51.77      4.97 o 
  -3  -8   6       78.69       89.52      6.89 o 
  -2  -8   6        0.14       -0.43      1.72 o 
  -1  -8   6        8.32        4.81      2.11 o 
   0  -8   6        0.27        1.56      1.78 o 
   1  -8   6       27.06       26.77      3.44 o 
   2  -8   6        0.64        1.02      1.78 o 
   3  -8   6        1.58        1.12      1.88 o 
   4  -8   6        7.95        6.05      2.32 o 
  -4  -7   6       17.94       15.05      3.12 o 
  -3  -7   6       13.51       14.13      2.79 o 
  -2  -7   6       13.24        9.17      2.22 o 
  -1  -7   6       15.70       17.08      2.66 o 
   0  -7   6      147.78      154.78      8.25 o 
   1  -7   6        2.52        5.21      1.78 o 
   2  -7   6      117.99      145.01      8.06 o 
   3  -7   6       59.45       67.60      5.23 o 
   4  -7   6       78.59       75.16      5.79 o 
   5  -7   6       30.30       26.68      3.63 o 
  -5  -6   6      162.65      162.59      9.67 o 
  -4  -6   6        7.43        6.36      2.18 o 
  -3  -6   6        2.47       -0.69      1.36 o 
  -2  -6   6        0.11        0.40      1.36 o 
  -1  -6   6        7.38        9.61      1.90 o 
   0  -6   6        0.04        0.92      1.17 o 
   1  -6   6       60.65       63.49      4.40 o 
   2  -6   6        0.85        1.58      1.36 o 
   3  -6   6      110.61      120.04      6.97 o 
   4  -6   6       43.84       45.61      4.27 o 
   5  -6   6       61.15       61.41      5.21 o 
   6  -6   6        3.24        5.30      2.22 o 
  -6  -5   6       19.32       26.27      3.89 o 
  -5  -5   6        0.04       -0.06      1.73 o 
  -4  -5   6      117.76      114.33      6.97 o 
  -3  -5   6        1.20        0.63      1.28 o 
  -2  -5   6      121.53      125.44      6.63 o 
  -1  -5   6      195.78      210.80     10.19 o 
   0  -5   6        1.68        1.17      0.97 o 
   1  -5   6      149.16      157.06      7.93 o 
   2  -5   6       33.26       41.59      3.29 o 
   3  -5   6      132.37      134.95      7.11 o 
   4  -5   6       22.89       27.14      3.11 o 
   5  -5   6       57.56       47.01      4.42 o 
   6  -5   6       28.41       28.84      3.69 o 
  -6  -4   6        4.14        2.73      2.08 o 
  -5  -4   6       63.24       60.53      4.90 o 
  -4  -4   6       34.83       38.18      3.59 o 
  -3  -4   6       61.92       67.69      4.48 o 
  -2  -4   6       29.89       36.70      2.94 o 
  -1  -4   6       62.09       60.71      3.72 o 
   0  -4   6       97.20       94.49      4.82 o 
   1  -4   6       78.84       84.27      4.49 o 
   2  -4   6        2.59        2.81      1.06 o 
   3  -4   6       12.92       13.58      1.93 o 
   4  -4   6        6.91       10.88      2.04 o 
   5  -4   6        8.19        3.90      1.88 o 
   6  -4   6        0.02        0.17      1.72 o 
   7  -4   6        0.00        2.53      1.89 o 
  -7  -3   6        4.48        2.61      2.17 o 
  -6  -3   6        6.70        5.42      2.19 o 
  -5  -3   6       10.49        7.83      2.11 o 
  -4  -3   6       73.74       70.98      4.74 o 
  -3  -3   6       88.34       82.23      4.82 o 
  -2  -3   6        0.38        3.40      1.03 o 
  -1  -3   6      423.16      431.15     15.76 o 
   0  -3   6      140.03      156.82      6.66 o 
   1  -3   6        5.58        9.42      1.25 o 
   2  -3   6      603.62      612.00     21.93 o 
   3  -3   6       91.97      101.75      5.40 o 
   4  -3   6       29.59       26.80      2.76 o 
   5  -3   6       11.59       14.86      2.51 o 
   6  -3   6       34.00       33.06      3.79 o 
   7  -3   6       76.54       76.88      5.92 o 
  -7  -2   6        7.58       11.63      2.76 o 
  -6  -2   6       71.71       80.45      5.82 o 
  -5  -2   6        8.16        4.88      1.74 o 
  -4  -2   6      453.17      471.58     18.61 o 
  -3  -2   6      139.44      144.74      7.10 o 
  -2  -2   6        0.31        2.67      0.85 o 
  -1  -2   6      239.97      240.15      9.13 o 
   0  -2   6      148.39      153.60      6.37 o 
   1  -2   6       33.33       35.47      2.29 o 
   2  -2   6       69.32       86.98      4.38 o 
   3  -2   6        1.07        1.42      0.88 o 
   4  -2   6        0.27       -0.66      0.95 o 
   5  -2   6      225.81      225.14     11.38 o 
   6  -2   6       29.47       39.20      4.06 o 
   7  -2   6        0.60       -1.53      1.63 o 
  -7  -1   6       26.27       22.82      2.40 o 
  -6  -1   6        8.17        8.19      1.55 o 
  -5  -1   6      283.56      289.56      9.44 o 
  -4  -1   6       18.39       17.87      1.53 o 
  -3  -1   6      157.98      150.33      5.11 o 
  -2  -1   6      341.90      357.09      9.32 o 
  -1  -1   6       70.53       83.15      2.81 o 
   0  -1   6      887.37      814.27     18.89 o 
   1  -1   6        2.34        1.17      0.58 o 
   2  -1   6      100.82      100.08      3.51 o 
   3  -1   6      250.92      249.79      7.59 o 
   4  -1   6        8.60       12.21      1.33 o 
   5  -1   6        4.80        3.86      1.14 o 
   6  -1   6       12.00       10.93      2.03 o 
   7  -1   6       54.66       53.19      7.15 o 
  -7   0   6       81.41       83.45      4.37 o 
  -6   0   6       58.13       57.19      3.33 o 
  -5   0   6       36.42       34.70      2.32 o 
  -4   0   6       37.14       33.80      2.05 o 
  -3   0   6     2084.71     2224.35     52.07 o 
  -2   0   6       63.51       69.26      2.55 o 
  -1   0   6      394.14      395.80      9.81 o 
   0   0   6      104.01       97.18      5.94 o 
   1   0   6      208.85      199.52      5.46 o 
   2   0   6      201.50      224.25      8.46 o 
   3   0   6      489.07      507.51     34.37 o 
   4   0   6       15.50       12.01      1.35 o 
   5   0   6       61.97       70.97      3.54 o 
   6   0   6        2.46        2.25      1.29 o 
   7   0   6        7.71        7.64      1.75 o 
  -7   1   6        0.61        0.94      1.28 o 
  -6   1   6       22.06       19.71      2.04 o 
  -5   1   6        2.85        4.55      1.53 o 
  -4   1   6      283.25      309.04      9.20 o 
  -3   1   6        8.13        7.20      0.90 o 
  -2   1   6      434.92      469.58     11.91 o 
  -1   1   6        2.62        1.73      1.32 o 
   0   1   6       12.60       15.65      1.08 o 
   1   1   6       42.94       42.96      1.94 o 
   2   1   6        2.13        2.54      0.57 o 
   3   1   6       63.50       69.57      4.45 o 
   4   1   6       64.65       74.02      3.72 o 
   5   1   6       28.24       25.25      2.12 o 
   6   1   6        0.22       -0.73      1.10 o 
   7   1   6        2.86        4.94      1.67 o 
  -7   2   6        3.01        1.65      1.86 o 
  -6   2   6        5.02        5.34      1.97 o 
  -5   2   6        0.46        1.39      1.36 o 
  -4   2   6       15.15       17.35      2.11 o 
  -3   2   6       10.24       10.41      1.50 o 
  -2   2   6     1757.40     1872.24     62.62 o 
  -1   2   6       24.75       34.64      2.28 o 
   0   2   6      107.45      109.34      4.91 o 
   1   2   6      134.38      121.28      5.70 o 
   2   2   6        0.49        2.42      0.89 o 
   3   2   6       26.47       30.20      2.68 o 
   4   2   6      134.19      131.18      6.97 o 
   5   2   6       24.57       19.39      2.78 o 
   6   2   6       34.79       33.39      3.90 o 
  -7   3   6       48.72       42.65      4.38 o 
  -6   3   6        0.16        0.37      1.58 o 
  -5   3   6       20.10       24.18      2.90 o 
  -4   3   6      119.45      106.63      5.90 o 
  -3   3   6       12.84       10.35      1.59 o 
  -2   3   6      143.12      136.08      6.58 o 
  -1   3   6       62.67       63.66      3.56 o 
   0   3   6      266.56      262.91     10.35 o 
   1   3   6       13.46       15.34      1.68 o 
   2   3   6        0.90        0.73      0.86 o 
   3   3   6        8.56        7.29      1.58 o 
   4   3   6       24.19       22.08      2.74 o 
   5   3   6       50.02       49.74      4.44 o 
   6   3   6       14.91       18.05      3.19 o 
  -7   4   6       18.33       20.78      3.16 o 
  -6   4   6       12.71       12.36      2.58 o 
  -5   4   6      140.49      144.38      7.96 o 
  -4   4   6        4.56        5.38      1.56 o 
  -3   4   6      198.34      201.31      9.42 o 
  -2   4   6      517.63      544.31     20.28 o 
  -1   4   6     1786.00     1910.16     63.21 o 
   0   4   6       59.11       53.38      3.43 o 
   1   4   6       39.49       37.28      2.92 o 
   2   4   6       73.41       73.22      4.55 o 
   3   4   6      499.37      509.94     20.90 o 
   4   4   6       43.34       43.83      4.02 o 
   5   4   6      118.29      117.08      7.44 o 
   6   4   6        3.02        3.56      2.27 o 
  -7   5   6       23.88       24.10      3.29 o 
  -6   5   6       36.94       47.03      4.53 o 
  -5   5   6       26.74       23.29      3.12 o 
  -4   5   6       68.71       80.63      5.42 o 
  -3   5   6       24.48       28.95      2.91 o 
  -2   5   6      120.07      114.46      6.11 o 
  -1   5   6        0.01        1.37      1.00 o 
   0   5   6       51.82       47.95      3.51 o 
   1   5   6       14.97       14.71      2.07 o 
   2   5   6      111.06      114.19      6.45 o 
   3   5   6        1.54        6.53      1.86 o 
   4   5   6      111.85      108.48      6.93 o 
   5   5   6       26.75       31.80      3.97 o 
  -6   6   6        8.62       10.58      2.52 o 
  -5   6   6       30.40       42.53      4.25 o 
  -4   6   6       44.52       43.11      4.03 o 
  -3   6   6        5.44        9.65      2.05 o 
  -2   6   6       96.94      120.24      6.72 o 
  -1   6   6        7.17        8.69      1.84 o 
   0   6   6      667.04      722.67     27.01 o 
   1   6   6        1.33        2.36      1.44 o 
   2   6   6        9.10        9.95      2.16 o 
   3   6   6       24.68       19.27      2.96 o 
   4   6   6       22.08       24.03      3.51 o 
  -5   7   6      119.17      123.66      7.74 o 
  -4   7   6        2.06        0.73      1.74 o 
  -3   7   6      185.26      200.40     10.25 o 
  -2   7   6       21.93       22.62      3.00 o 
  -1   7   6       56.30       66.52      4.98 o 
   0   7   6      105.62      106.78      6.61 o 
   1   7   6       51.97       52.66      4.49 o 
   2   7   6        0.20        2.86      1.86 o 
   3   7   6        0.02        1.00      1.83 o 
   4   7   6        3.02        8.93      2.71 o 
  -5   8   6        1.03        1.10      1.76 o 
  -4   8   6       12.81       13.90      2.79 o 
  -3   8   6       80.72       80.88      6.03 o 
  -2   8   6       10.20       11.99      2.51 o 
  -1   8   6        0.19        0.58      1.64 o 
   0   8   6       32.41       35.30      3.93 o 
   1   8   6      145.99      145.04      8.68 o 
   2   8   6       13.97       14.93      3.00 o 
   3   8   6        1.61        3.14      2.33 o 
  -3   9   6       13.92       16.10      2.93 o 
  -2   9   6       58.49       57.93      5.17 o 
  -1   9   6       10.25       10.57      2.63 o 
   0   9   6        1.15        0.51      1.83 o 
   1   9   6       54.62       52.44      5.21 o 
  -1  -9   7       15.50       14.76      3.16 o 
   0  -9   7       13.20       13.12      2.96 o 
   1  -9   7      251.67      227.30     11.98 o 
   2  -9   7        9.15       11.51      2.80 o 
   3  -9   7        0.06        1.84      1.91 o 
  -3  -8   7       22.12       25.91      3.89 o 
  -2  -8   7      137.97      139.59      8.62 o 
  -1  -8   7       28.98       28.43      3.68 o 
   0  -8   7       35.65       31.24      3.75 o 
   1  -8   7       28.33       33.76      3.85 o 
   2  -8   7        0.51        1.84      1.83 o 
   3  -8   7       34.95       44.31      4.52 o 
   4  -8   7       36.29       39.42      4.31 o 
  -4  -7   7        1.78        4.03      2.36 o 
  -3  -7   7       10.86       15.65      2.93 o 
  -2  -7   7      101.73       88.30      6.15 o 
  -1  -7   7        6.52        1.75      1.68 o 
   0  -7   7       62.75       62.91      4.84 o 
   1  -7   7      100.18      105.43      6.57 o 
   2  -7   7      132.66      142.81      8.07 o 
   3  -7   7       65.77       64.87      5.16 o 
   4  -7   7        7.04        6.67      2.29 o 
   5  -7   7       11.35       12.97      2.68 o 
  -5  -6   7       39.14       35.62      4.34 o 
  -4  -6   7        1.28        1.33      1.83 o 
  -3  -6   7        3.49        3.82      1.87 o 
  -2  -6   7        0.00        3.42      1.59 o 
  -1  -6   7      221.65      205.54     10.48 o 
   0  -6   7       21.13       17.97      2.39 o 
   1  -6   7       67.21       72.22      4.85 o 
   2  -6   7        0.46        0.58      1.33 o 
   3  -6   7       63.99       76.62      5.38 o 
   4  -6   7       22.21       16.53      2.82 o 
   5  -6   7        6.65        4.27      2.09 o 
   6  -6   7       46.30       51.19      4.75 o 
  -6  -5   7        2.26        3.09      2.26 o 
  -5  -5   7        1.45        1.71      1.92 o 
  -4  -5   7      121.99      105.14     10.32 o 
  -3  -5   7      120.16      123.40      6.98 o 
  -2  -5   7       42.74       46.48      3.71 o 
  -1  -5   7      196.47      190.89      9.24 o 
   0  -5   7       87.40       88.78      5.08 o 
   1  -5   7      120.48      104.56      5.65 o 
   2  -5   7       67.46       68.39      4.46 o 
   3  -5   7        1.53        2.42      1.43 o 
   4  -5   7       38.24       41.95      3.90 o 
   5  -5   7       24.13       23.16      3.25 o 
   6  -5   7       16.84       20.78      3.28 o 
  -6  -4   7        0.08        2.46      2.09 o 
  -5  -4   7      145.98      150.34      8.51 o 
  -4  -4   7       46.18       51.58      4.20 o 
  -3  -4   7      274.09      278.38     12.24 o 
  -2  -4   7      367.45      349.03     14.37 o 
  -1  -4   7       44.66       46.65      3.24 o 
   0  -4   7      100.26      109.11      5.44 o 
   1  -4   7       66.24       73.42      4.20 o 
   2  -4   7        3.75        3.92      1.19 o 
   3  -4   7      140.66      132.11      6.80 o 
   4  -4   7        2.38        4.27      1.63 o 
   5  -4   7      110.44      125.70      7.49 o 
   6  -4   7        0.21       -1.56      1.58 o 
  -6  -3   7        2.56       -0.25      1.77 o 
  -5  -3   7        0.93       -0.02      1.49 o 
  -4  -3   7       10.55        7.92      1.85 o 
  -3  -3   7       36.09       31.14      2.83 o 
  -2  -3   7       55.45       49.22      3.31 o 
  -1  -3   7      769.45      726.14     25.77 o 
   0  -3   7       17.16       19.11      1.79 o 
   1  -3   7       58.29       53.00      3.22 o 
   2  -3   7       12.67       11.68      1.56 o 
   3  -3   7        2.86        1.35      1.04 o 
   4  -3   7      112.68      117.94      6.52 o 
   5  -3   7       10.95        7.03      2.01 o 
   6  -3   7       56.40       60.71      5.17 o 
   7  -3   7        7.73        8.10      2.39 o 
  -7  -2   7       50.82       50.48      4.89 o 
  -6  -2   7      256.81      277.03     15.90 o 
  -5  -2   7       75.87       76.73      5.32 o 
  -4  -2   7      249.62      269.79     12.14 o 
  -3  -2   7       27.37       25.49      2.39 o 
  -2  -2   7     1200.68     1219.70     41.27 o 
  -1  -2   7       81.65       71.57      3.75 o 
   0  -2   7      160.69      177.37      7.36 o 
   1  -2   7       13.74       17.26      1.60 o 
   2  -2   7      388.89      407.51     15.08 o 
   3  -2   7       10.70       11.25      1.65 o 
   4  -2   7       39.79       40.85      3.41 o 
   5  -2   7      222.65      219.50     11.75 o 
   6  -2   7       19.33       18.25      2.99 o 
   7  -2   7        2.81        0.88      1.87 o 
  -7  -1   7       14.18       14.47      2.36 o 
  -6  -1   7        7.26       10.44      1.71 o 
  -5  -1   7       95.32      102.75      5.50 o 
  -4  -1   7        1.80        2.53      1.52 o 
  -3  -1   7       68.41       65.68      2.80 o 
  -2  -1   7       59.13       68.33      2.64 o 
  -1  -1   7     1078.80      985.71     23.16 o 
   0  -1   7      149.68      151.31      4.52 o 
   1  -1   7       67.98       76.79      2.76 o 
   2  -1   7        3.38        2.46      0.59 o 
   3  -1   7      164.34      169.82      5.63 o 
   4  -1   7       78.97       75.94      3.38 o 
   5  -1   7        0.77        1.16      1.94 o 
   6  -1   7        3.39        4.50      1.45 o 
   7  -1   7       55.25       56.14      6.43 o 
  -7   0   7       51.65       47.21      3.23 o 
  -6   0   7        9.07        8.28      1.55 o 
  -5   0   7      137.00      139.76      5.30 o 
  -4   0   7       51.92       52.91      2.67 o 
  -3   0   7      422.62      491.63     12.93 o 
  -2   0   7      241.95      253.39      7.08 o 
  -1   0   7       73.98       68.72      2.53 o 
   0   0   7       47.00       42.44      3.33 o 
   1   0   7      364.69      382.59      9.74 o 
   2   0   7       31.70       18.10      2.07 o 
   3   0   7        7.84        7.57      0.99 o 
   4   0   7        0.05        0.90      0.82 o 
   5   0   7       24.93       25.14      2.27 o 
   6   0   7       30.13       27.03      2.48 o 
   7   0   7       38.53       36.35      3.31 o 
  -7   1   7        7.37       10.29      1.81 o 
  -6   1   7      211.97      224.55      8.59 o 
  -5   1   7        1.16       -0.12      0.89 o 
  -4   1   7      323.66      318.09     14.22 o 
  -3   1   7       24.98       24.79      1.60 o 
  -2   1   7       54.11       50.61      2.15 o 
  -1   1   7        2.19        1.22      1.18 o 
   0   1   7       28.51       38.82      1.76 o 
   1   1   7      274.36      279.13      7.62 o 
   2   1   7       57.08       64.42      2.62 o 
   3   1   7        0.03        1.85      1.44 o 
   4   1   7       55.04       56.46      2.92 o 
   5   1   7       24.87       17.54      1.90 o 
   6   1   7        0.36       -0.63      1.16 o 
   7   1   7       19.28       18.84      4.20 o 
  -7   2   7        0.00       -0.35      1.69 o 
  -6   2   7      117.35      112.87      7.01 o 
  -5   2   7      198.43      185.65      9.89 o 
  -4   2   7       93.59       93.31      5.38 o 
  -3   2   7      164.23      171.29      7.98 o 
  -2   2   7      316.06      361.37     13.78 o 
  -1   2   7       20.60       24.08      1.95 o 
   0   2   7      401.62      378.82     13.84 o 
   1   2   7      244.57      249.58     10.21 o 
   2   2   7       23.28       20.38      2.05 o 
   3   2   7       20.74       24.95      2.51 o 
   4   2   7       89.93       79.92      5.23 o 
   5   2   7       10.50       12.73      2.46 o 
   6   2   7        0.03       -0.42      1.71 o 
  -7   3   7      121.64      128.57      7.90 o 
  -6   3   7       19.22       17.18      2.81 o 
  -5   3   7      163.08      157.97      8.32 o 
  -4   3   7       88.15       71.93      4.71 o 
  -3   3   7       39.39       44.68      3.29 o 
  -2   3   7      131.13      147.90      7.02 o 
  -1   3   7        9.20        8.94      1.31 o 
   0   3   7       45.79       36.32      2.62 o 
   1   3   7        5.50        6.89      1.27 o 
   2   3   7      179.26      178.59      8.32 o 
   3   3   7       60.80       73.96      4.77 o 
   4   3   7        5.55        4.71      1.73 o 
   5   3   7       36.56       26.71      3.41 o 
   6   3   7       30.62       34.81      4.10 o 
  -7   4   7        0.09        1.58      1.77 o 
  -6   4   7        5.87       11.16      2.55 o 
  -5   4   7       62.67       52.08      4.41 o 
  -4   4   7      218.46      242.92     11.40 o 
  -3   4   7        0.72        0.40      1.01 o 
  -2   4   7       35.76       34.61      2.85 o 
  -1   4   7      344.72      378.33     14.59 o 
   0   4   7        5.76       13.32      1.75 o 
   1   4   7       44.37       43.67      3.27 o 
   2   4   7       67.46       70.71      4.57 o 
   3   4   7      337.49      320.19     14.41 o 
   4   4   7       37.69       36.69      3.74 o 
   5   4   7        2.14        3.09      1.99 o 
   6   4   7        0.08        6.77      2.45 o 
  -6   5   7      116.36      108.24      7.10 o 
  -5   5   7       22.27       26.48      3.33 o 
  -4   5   7      270.36      242.14     12.23 o 
  -3   5   7      118.21      114.72      6.46 o 
  -2   5   7      104.38       90.05      5.33 o 
  -1   5   7      219.10      227.90     10.77 o 
   0   5   7       24.96       29.38      2.77 o 
   1   5   7        3.05        2.77      1.30 o 
   2   5   7       76.14       75.93      5.09 o 
   3   5   7       35.28       32.39      3.46 o 
   4   5   7        4.98        6.11      2.19 o 
   5   5   7        9.24        5.66      2.36 o 
  -6   6   7        0.21        0.00      1.74 o 
  -5   6   7        8.43        7.40      2.33 o 
  -4   6   7       84.90       91.02      6.16 o 
  -3   6   7       72.33       65.98      4.92 o 
  -2   6   7       92.46       95.95      5.93 o 
  -1   6   7       20.09       27.02      2.92 o 
   0   6   7      109.01      117.67      6.69 o 
   1   6   7       64.65       56.12      4.43 o 
   2   6   7       16.41       21.12      2.90 o 
   3   6   7        4.06        8.81      2.36 o 
   4   6   7       10.40       10.81      2.68 o 
  -5   7   7       25.44       23.91      3.38 o 
  -4   7   7        2.40        4.58      2.00 o 
  -3   7   7       39.41       38.47      3.99 o 
  -2   7   7       23.71       30.34      3.41 o 
  -1   7   7       30.60       31.24      3.48 o 
   0   7   7      156.49      176.63      9.28 o 
   1   7   7        2.62        0.33      1.57 o 
   2   7   7       76.57       57.46      5.01 o 
   3   7   7       16.21       16.88      3.08 o 
  -4   8   7       23.46       27.02      3.58 o 
  -3   8   7        0.33       -0.79      1.61 o 
  -2   8   7       65.55       61.51      5.24 o 
  -1   8   7       23.65       25.16      3.40 o 
   0   8   7       98.61      105.83      7.09 o 
   1   8   7       79.30       70.98      5.73 o 
   2   8   7       25.95       32.72      4.05 o 
  -3   9   7        3.44        3.92      2.03 o 
  -2   9   7        6.77        2.77      2.06 o 
  -1   9   7       10.45       11.84      2.82 o 
   0   9   7       17.53       19.77      3.37 o 
  -1  -9   8        0.53        5.51      2.39 o 
   0  -9   8        3.66        5.27      2.38 o 
   1  -9   8       28.46       28.77      3.90 o 
   2  -9   8      115.04      127.44      8.26 o 
  -3  -8   8       33.81       36.00      4.47 o 
  -2  -8   8       11.44        6.73      2.48 o 
  -1  -8   8       36.78       35.51      4.09 o 
   0  -8   8       38.24       41.42      4.33 o 
   1  -8   8        2.11        3.32      1.96 o 
   2  -8   8        2.47        3.67      2.02 o 
   3  -8   8       32.73       37.83      4.23 o 
   4  -8   8       27.12       31.72      3.89 o 
  -4  -7   8        1.44       -0.04      1.98 o 
  -3  -7   8       27.06       18.78      3.17 o 
  -2  -7   8      105.07      101.02      6.75 o 
  -1  -7   8       71.87       71.75      5.39 o 
   0  -7   8       26.17       23.86      3.12 o 
   1  -7   8        0.57        3.33      1.74 o 
   2  -7   8       75.12       90.78      6.19 o 
   3  -7   8       74.08       71.71      5.60 o 
   4  -7   8       24.61       26.11      3.58 o 
   5  -7   8       51.68       57.97      5.15 o 
  -5  -6   8        1.22        3.10      2.33 o 
  -4  -6   8       40.59       31.36      3.87 o 
  -3  -6   8        5.48        4.20      1.95 o 
  -2  -6   8      205.31      210.34     11.82 o 
  -1  -6   8       30.98       31.09      3.23 o 
   0  -6   8        0.08       -1.06      1.06 o 
   1  -6   8       26.75       24.58      2.84 o 
   2  -6   8      197.06      205.18     10.82 o 
   3  -6   8      113.44      117.13      7.05 o 
   4  -6   8      293.06      330.59     16.61 o 
   5  -6   8        1.24        3.80      2.10 o 
   6  -6   8       56.43       50.49      4.68 o 
  -5  -5   8       28.38       22.03      3.34 o 
  -4  -5   8        1.25       -0.16      1.53 o 
  -3  -5   8       42.21       37.57      3.65 o 
  -2  -5   8       20.41       21.33      2.61 o 
  -1  -5   8        0.01        1.76      1.23 o 
   0  -5   8       15.94       14.49      2.04 o 
   1  -5   8       42.08       33.05      2.98 o 
   2  -5   8        2.24        7.21      1.67 o 
   3  -5   8      217.18      220.08     11.28 o 
   4  -5   8      102.16      109.43      6.79 o 
   5  -5   8       16.01       16.54      2.91 o 
   6  -5   8       96.56       80.31      6.08 o 
  -6  -4   8        2.26        0.82      1.88 o 
  -5  -4   8        5.96        5.52      2.14 o 
  -4  -4   8       57.62       56.84      4.55 o 
  -3  -4   8       24.34       30.85      3.05 o 
  -2  -4   8      284.98      296.06     12.72 o 
  -1  -4   8       65.30       71.53      4.31 o 
   0  -4   8       65.85       67.01      4.03 o 
   1  -4   8       35.64       38.09      2.95 o 
   2  -4   8        3.74        4.03      1.27 o 
   3  -4   8       70.49       76.88      4.90 o 
   4  -4   8      170.13      171.14      8.77 o 
   5  -4   8       37.20       36.08      3.86 o 
   6  -4   8        1.00        1.70      1.91 o 
  -6  -3   8        8.28       10.91      2.64 o 
  -5  -3   8        0.43       -0.20      1.45 o 
  -4  -3   8        5.52        3.35      1.55 o 
  -3  -3   8       18.89       17.60      2.22 o 
  -2  -3   8       53.89       54.03      3.60 o 
  -1  -3   8        3.38        5.63      1.19 o 
   0  -3   8     1124.30     1146.51     38.66 o 
   1  -3   8        0.00        1.01      0.78 o 
   2  -3   8        0.47        0.91      0.91 o 
   3  -3   8       11.87       15.49      2.07 o 
   4  -3   8      172.85      181.20      9.30 o 
   5  -3   8        5.40        5.79      1.98 o 
   6  -3   8        0.24       -1.40      1.68 o 
  -7  -2   8       46.86       42.87      4.49 o 
  -6  -2   8       12.61       15.64      2.81 o 
  -5  -2   8       96.82      100.38      6.31 o 
  -4  -2   8       27.84       41.07      3.53 o 
  -3  -2   8      176.65      173.80      8.44 o 
  -2  -2   8       40.62       46.61      3.14 o 
  -1  -2   8     1260.45     1296.38     42.97 o 
   0  -2   8      953.86      993.28     33.69 o 
   2  -2   8      348.15      344.15     13.41 o 
   3  -2   8       62.06       57.02      3.83 o 
   4  -2   8       41.63       33.29      3.17 o 
   5  -2   8       99.07      101.82      6.42 o 
   6  -2   8       78.75       67.18      5.41 o 
   7  -2   8       30.02       27.11      3.63 o 
  -7  -1   8       39.17       39.53      3.71 o 
  -6  -1   8       13.94       13.10      1.86 o 
  -5  -1   8       23.31       26.94      2.17 o 
  -4  -1   8        4.58        2.97      0.95 o 
  -3  -1   8       64.57       64.72      4.69 o 
  -2  -1   8       48.63       53.31      2.33 o 
  -1  -1   8       26.13       21.91      2.99 o 
   0  -1   8       84.44       94.79      3.24 o 
   1  -1   8     1148.94     1181.87     27.93 o 
   2  -1   8       59.15       64.51      2.64 o 
   3  -1   8        8.71        7.16      1.01 o 
   4  -1   8      313.88      315.11      9.74 o 
   5  -1   8       84.41       77.15      3.86 o 
   6  -1   8       40.49       42.60      3.07 o 
   7  -1   8       14.67       18.51      4.14 o 
  -7   0   8        2.36        3.47      1.46 o 
  -6   0   8       28.78       27.90      2.42 o 
  -5   0   8        5.39        3.83      1.76 o 
  -4   0   8      100.30      100.68      4.02 o 
  -3   0   8        1.89        6.13      1.04 o 
  -2   0   8       25.09       32.26      2.21 o 
  -1   0   8      370.43      367.32      9.56 o 
   0   0   8      853.78      824.31     21.15 o 
   1   0   8     1078.98     1055.78     25.06 o 
   2   0   8      402.80      413.84     11.05 o 
   3   0   8        5.13        5.88      0.96 o 
   4   0   8       90.98       90.70      3.89 o 
   5   0   8        3.45        4.30      1.27 o 
   6   0   8       78.68       78.85      4.20 o 
   7   0   8       50.60       56.85      3.63 o 
  -7   1   8       23.41       23.63      5.19 o 
  -6   1   8        0.30       -0.41      1.06 o 
  -5   1   8       15.35       14.32      1.67 o 
  -4   1   8       14.13       14.20      1.45 o 
  -3   1   8      535.68      520.30     13.84 o 
  -2   1   8        0.00        1.38      0.55 o 
  -1   1   8      123.72      126.80      4.15 o 
   0   1   8      883.94      875.25     20.98 o 
   1   1   8      482.01      503.56     12.81 o 
   2   1   8      215.52      224.22      9.89 o 
   3   1   8       23.91       22.57      3.74 o 
   4   1   8        3.48        3.48      1.05 o 
   5   1   8       39.83       49.69      3.10 o 
   6   1   8       42.92       34.77      2.90 o 
  -7   2   8       12.68       13.31      2.75 o 
  -6   2   8        3.34        5.88      2.11 o 
  -5   2   8        8.67        9.01      2.02 o 
  -4   2   8        2.43        2.52      1.30 o 
  -3   2   8       47.06       40.44      3.06 o 
  -2   2   8      120.01      134.24      6.76 o 
  -1   2   8      152.25      175.63      7.69 o 
   0   2   8        0.01        1.12      0.72 o 
   1   2   8      209.97      236.21      9.78 o 
   2   2   8     1758.91     1767.90     59.55 o 
   3   2   8       15.08       10.81      1.84 o 
   4   2   8      225.12      211.25     11.11 o 
   5   2   8       31.47       35.97      3.84 o 
   6   2   8        0.57        1.99      1.97 o 
  -7   3   8       10.82       11.66      2.58 o 
  -6   3   8        0.61       -0.71      1.54 o 
  -5   3   8       10.45       12.08      2.33 o 
  -4   3   8        7.03        7.54      1.75 o 
  -3   3   8       88.73       78.95      4.74 o 
  -2   3   8        2.43        4.92      1.21 o 
  -1   3   8       71.75       70.72      4.05 o 
   0   3   8        2.88        3.39      1.01 o 
   1   3   8      262.80      248.88     10.75 o 
   2   3   8      398.40      421.55     16.76 o 
   3   3   8      206.06      207.41     10.23 o 
   4   3   8       12.37       18.48      2.73 o 
   5   3   8        0.15        2.62      1.86 o 
   6   3   8       39.24       37.74      4.31 o 
  -7   4   8       99.43       94.05      6.50 o 
  -6   4   8       11.32       18.90      3.01 o 
  -5   4   8        1.40        0.82      1.54 o 
  -4   4   8        1.45        3.89      1.63 o 
  -3   4   8       28.74       31.72      3.02 o 
  -2   4   8       10.35       15.41      2.01 o 
  -1   4   8        0.39        0.16      0.88 o 
   0   4   8        8.82        5.19      1.28 o 
   1   4   8       19.68       26.55      2.59 o 
   2   4   8       40.03       46.08      3.69 o 
   3   4   8      313.65      331.57     15.05 o 
   4   4   8       78.85       69.38      5.30 o 
   5   4   8       45.96       51.66      4.92 o 
  -6   5   8       19.90       17.24      2.97 o 
  -5   5   8        0.03       -1.32      1.32 o 
  -4   5   8       62.23       59.98      4.74 o 
  -3   5   8       81.32       76.24      5.14 o 
  -2   5   8        5.49        5.04      1.51 o 
  -1   5   8       19.73       22.72      2.55 o 
   0   5   8        0.02        1.23      1.17 o 
   1   5   8        0.20       -0.32      1.09 o 
   2   5   8        4.48        2.63      1.56 o 
   3   5   8      196.69      203.58     10.18 o 
   4   5   8        8.03        6.64      2.29 o 
   5   5   8        0.37        1.30      2.10 o 
  -6   6   8       48.21       42.66      4.31 o 
  -5   6   8        0.00        0.30      1.64 o 
  -4   6   8        7.64        9.19      2.27 o 
  -3   6   8       39.55       36.74      3.73 o 
  -2   6   8       92.57       84.57      5.60 o 
  -1   6   8      237.18      272.73     12.74 o 
   0   6   8        0.19        4.05      1.62 o 
   1   6   8       84.13       76.42      5.36 o 
   2   6   8        0.87        0.82      1.57 o 
   3   6   8       76.00       78.90      5.90 o 
   4   6   8      134.24      122.79      8.06 o 
  -5   7   8       24.29       23.83      3.36 o 
  -4   7   8        0.09        3.19      1.91 o 
  -3   7   8        8.60       11.49      2.48 o 
  -2   7   8       47.95       61.76      5.00 o 
  -1   7   8        7.24       10.93      2.39 o 
   0   7   8       32.85       33.67      3.66 o 
   1   7   8       11.57       13.49      2.65 o 
   2   7   8       77.49       72.25      5.70 o 
   3   7   8        1.36        8.41      1.66 o 
  -4   8   8       11.21        9.01      2.40 o 
  -3   8   8       17.36       19.03      3.10 o 
  -2   8   8       14.47       12.60      2.68 o 
  -1   8   8        7.47        6.38      2.27 o 
   0   8   8       21.46       22.17      3.28 o 
   1   8   8       36.89       40.35      4.39 o 
   2   8   8       10.35       11.28      2.81 o 
  -2   9   8        0.10        1.42      1.85 o 
  -1   9   8       27.21       26.80      3.77 o 
   0  -9   9      112.34      115.12      7.93 o 
   1  -9   9      249.48      251.47     12.89 o 
   2  -9   9       28.80       35.54      4.22 o 
  -2  -8   9       15.72       12.25      2.92 o 
  -1  -8   9        6.05        5.41      2.40 o 
   0  -8   9       10.62        8.70      2.48 o 
   1  -8   9       72.25       70.49      5.72 o 
   2  -8   9       85.01       78.55      6.08 o 
   3  -8   9       12.49       16.08      3.01 o 
   4  -8   9        2.34        3.87      2.09 o 
  -4  -7   9        0.37        0.66      2.08 o 
  -3  -7   9       72.53       69.97      5.82 o 
  -2  -7   9       14.21       14.04      2.76 o 
  -1  -7   9        2.70        4.30      2.01 o 
   0  -7   9        1.76        0.63      1.60 o 
   1  -7   9      477.76      502.06     21.59 o 
   2  -7   9      219.42      242.89     13.27 o 
   3  -7   9      214.16      254.88     13.84 o 
   4  -7   9        1.90        2.36      2.01 o 
   5  -7   9       51.49       48.75      4.69 o 
  -5  -6   9        1.27        0.99      2.10 o 
  -4  -6   9        2.59        2.97      2.08 o 
  -3  -6   9        5.82        4.23      1.97 o 
  -2  -6   9      218.69      209.84     11.52 o 
  -1  -6   9       14.51       19.42      2.68 o 
   0  -6   9      127.83      123.70      7.01 o 
   1  -6   9       78.26       82.54      5.51 o 
   2  -6   9        5.37        5.44      1.86 o 
   3  -6   9       17.31       23.07      3.11 o 
   4  -6   9        7.71        6.59      2.28 o 
   5  -6   9        5.88        0.54      1.85 o 
  -5  -5   9       38.81       47.38      4.79 o 
  -4  -5   9       24.50       25.64      3.33 o 
  -3  -5   9       46.82       41.30      3.90 o 
  -2  -5   9      588.60      572.29     22.58 o 
  -1  -5   9      433.86      452.12     18.46 o 
   0  -5   9        2.45        2.90      1.34 o 
   1  -5   9        0.06        0.86      1.19 o 
   2  -5   9      991.07     1021.68     37.18 o 
   3  -5   9      403.63      403.42     17.36 o 
   4  -5   9        0.48       -1.34      1.48 o 
   5  -5   9       20.28       17.54      3.01 o 
   6  -5   9       29.05       33.09      3.85 o 
  -6  -4   9       39.41       41.44      4.57 o 
  -5  -4   9        8.16        9.07      2.42 o 
  -4  -4   9        1.59        2.17      1.66 o 
  -3  -4   9       47.08       52.52      4.13 o 
  -2  -4   9      142.00      139.94      7.11 o 
  -1  -4   9     1904.29     1859.63     63.57 o 
   0  -4   9        1.72        1.16      1.00 o 
   1  -4   9       35.26       29.72      2.68 o 
   2  -4   9       55.23       51.02      3.75 o 
   3  -4   9       23.93       26.27      2.87 o 
   4  -4   9        2.07        1.89      1.62 o 
   5  -4   9       30.62       28.22      3.57 o 
   6  -4   9        0.44       -0.06      1.77 o 
  -6  -3   9       15.22       17.41      3.06 o 
  -5  -3   9        0.83        2.88      1.85 o 
  -4  -3   9        8.39        7.27      1.93 o 
  -3  -3   9       21.79       23.09      2.58 o 
  -2  -3   9       62.06       67.68      4.23 o 
  -1  -3   9      439.36      482.94     18.05 o 
   0  -3   9       52.92       56.27      3.54 o 
   1  -3   9       41.76       52.96      3.47 o 
   2  -3   9       10.72        8.47      1.53 o 
   3  -3   9     1108.74     1108.53     39.60 o 
   4  -3   9       78.69       75.33      5.19 o 
   5  -3   9       25.91       30.70      3.53 o 
   6  -3   9        0.13       -1.46      1.46 o 
  -7  -2   9       39.18       42.11      4.46 o 
  -6  -2   9      297.27      310.62     16.21 o 
  -5  -2   9       22.38       21.19      2.95 o 
  -4  -2   9       29.95       31.91      3.15 o 
  -3  -2   9       22.19       24.41      2.51 o 
  -2  -2   9       82.86       74.40      4.30 o 
  -1  -2   9       58.35       65.58      3.80 o 
   0  -2   9     2856.93     2877.03     94.07 o 
   1  -2   9      109.81      103.70      5.14 o 
   2  -2   9        5.13        5.32      1.25 o 
   3  -2   9      172.88      185.48      8.93 o 
   4  -2   9        0.00        0.76      1.31 o 
   5  -2   9        0.24       -0.05      1.54 o 
   6  -2   9       14.11       17.41      3.06 o 
  -7  -1   9        3.10        3.77      1.79 o 
  -6  -1   9       38.28       39.87      2.90 o 
  -5  -1   9      140.34      146.73      5.68 o 
  -4  -1   9        7.74        8.83      1.28 o 
  -3  -1   9       80.03       70.34      3.07 o 
  -2  -1   9       44.91       46.42      2.58 o 
  -1  -1   9      202.00      209.19      6.76 o 
   0  -1   9     1612.61     1621.87     52.06 o 
   1  -1   9        5.26        5.29      1.16 o 
   2  -1   9       41.93       56.50      2.52 o 
   3  -1   9       51.10       47.52      2.49 o 
   4  -1   9      475.93      494.45     14.05 o 
   5  -1   9      225.94      221.29     14.68 o 
   6  -1   9        6.57        8.26      4.15 o 
  -7   0   9       16.97       16.62      2.14 o 
  -6   0   9        8.04        5.82      1.50 o 
  -5   0   9       43.23       45.28      2.82 o 
  -4   0   9       25.72       23.01      2.16 o 
  -3   0   9        0.74        1.76      0.73 o 
  -2   0   9       24.66       22.93      2.19 o 
  -1   0   9      375.57      346.79      9.35 o 
   0   0   9      466.83      463.05     17.91 o 
   1   0   9     2390.40     2219.40     51.78 o 
   2   0   9      103.07       97.26      3.59 o 
   3   0   9        5.15        2.92      1.20 o 
   4   0   9       51.56       56.05      4.72 o 
   5   0   9       29.93       31.72      2.49 o 
   6   0   9       13.52       14.25      5.12 o 
  -7   1   9       25.50       28.06      2.57 o 
  -6   1   9       38.03       37.90      2.80 o 
  -5   1   9      180.94      187.14      6.79 o 
  -4   1   9      180.98      179.04      6.46 o 
  -3   1   9      273.79      286.92      8.58 o 
  -2   1   9       66.04       72.83      2.91 o 
  -1   1   9      363.72      348.24      9.31 o 
   0   1   9        7.15        4.42      1.04 o 
   1   1   9      648.59      652.22     42.45 o 
   2   1   9      205.69      194.11      6.27 o 
   3   1   9      106.93      108.67      4.20 o 
   4   1   9       97.47       93.30      4.11 o 
   5   1   9      509.06      547.82     16.64 o 
   6   1   9       93.13      104.69      5.03 o 
  -7   2   9       17.30       21.16      3.26 o 
  -6   2   9       85.08       74.46      5.65 o 
  -5   2   9       10.28        9.38      2.17 o 
  -4   2   9       21.12       11.81      2.02 o 
  -3   2   9       99.87       96.73      5.36 o 
  -2   2   9        5.55        5.95      1.25 o 
  -1   2   9      274.09      272.33     11.03 o 
   0   2   9      104.60       93.42      4.81 o 
   1   2   9      348.78      351.37     13.91 o 
   2   2   9      521.63      557.45     21.03 o 
   3   2   9      278.58      268.15     11.87 o 
   4   2   9       18.62       18.27      2.67 o 
   5   2   9       81.65       95.97      6.51 o 
   6   2   9        8.06        3.78      2.25 o 
  -7   3   9        3.13        1.98      1.89 o 
  -6   3   9        2.54        0.85      1.80 o 
  -5   3   9      190.42      192.07      9.74 o 
  -4   3   9       63.50       66.09      4.68 o 
  -3   3   9      124.29      109.88      5.99 o 
  -2   3   9       16.52       14.99      1.91 o 
  -1   3   9       46.92       56.24      3.65 o 
   0   3   9      301.36      290.65     12.05 o 
   1   3   9      100.24      104.02      5.56 o 
   2   3   9       18.66       23.43      2.55 o 
   3   3   9        5.28        5.44      1.67 o 
   4   3   9        6.12        6.19      1.99 o 
   5   3   9      166.69      159.29      9.07 o 
   6   3   9      201.52      184.99     10.38 o 
  -7   4   9       40.84       42.33      4.24 o 
  -6   4   9        5.05       10.28      2.52 o 
  -5   4   9       22.20       20.38      2.98 o 
  -4   4   9       22.16       17.19      2.56 o 
  -3   4   9       89.32       77.72      5.01 o 
  -2   4   9        2.14        5.14      1.42 o 
  -1   4   9       25.61       24.02      2.46 o 
   0   4   9       80.70       66.83      4.31 o 
   1   4   9       86.35       82.96      5.06 o 
   2   4   9      266.17      287.81     12.67 o 
   3   4   9       18.53       22.69      2.94 o 
   4   4   9       14.35       21.05      3.14 o 
   5   4   9       24.32       24.52      3.53 o 
  -6   5   9        1.15       -0.97      1.56 o 
  -5   5   9       60.83       59.67      5.04 o 
  -4   5   9       58.86       51.18      4.42 o 
  -3   5   9      336.53      338.02     15.54 o 
  -2   5   9      426.86      414.46     17.69 o 
  -1   5   9       84.98      100.46      5.89 o 
   0   5   9       45.10       42.68      3.61 o 
   1   5   9      181.66      172.79      9.87 o 
   2   5   9       35.57       35.95      3.56 o 
   3   5   9      106.39      103.40      6.69 o 
   4   5   9       33.14       32.00      3.92 o 
   5   5   9        3.70        3.01      2.30 o 
  -6   6   9      186.47      169.52      9.34 o 
  -5   6   9        1.49        6.86      2.28 o 
  -4   6   9       14.97        9.78      2.36 o 
  -3   6   9        1.84        1.60      1.64 o 
  -2   6   9        4.33        6.37      1.85 o 
  -1   6   9      181.86      172.59      8.90 o 
   0   6   9      148.31      148.94      8.09 o 
   1   6   9        0.26        0.50      1.48 o 
   2   6   9       29.74       31.09      3.62 o 
   3   6   9       72.34       74.96      5.88 o 
   4   6   9       20.89       19.15      3.34 o 
  -5   7   9        0.85        1.11      1.77 o 
  -4   7   9       54.16       63.85      5.33 o 
  -3   7   9      104.02      108.91      7.09 o 
  -2   7   9       66.12       73.97      5.62 o 
  -1   7   9       60.86       63.46      5.12 o 
   0   7   9       12.72       14.02      2.67 o 
   1   7   9       85.80       72.73      5.67 o 
   2   7   9       41.60       37.44      4.18 o 
   3   7   9       15.44       19.18      3.29 o 
  -4   8   9       20.58       22.17      3.20 o 
  -3   8   9       68.21       72.32      5.79 o 
  -2   8   9        0.74        0.40      1.76 o 
  -1   8   9        4.54        6.14      2.24 o 
   0   8   9        2.27        2.26      1.96 o 
   1   8   9        0.75        5.02      2.28 o 
  -2  -8  10       13.50       24.08      3.69 o 
  -1  -8  10        0.40        1.80      2.01 o 
   0  -8  10       27.06       21.30      3.39 o 
   1  -8  10       14.99       15.79      3.00 o 
   2  -8  10       85.97       99.08      7.04 o 
   3  -8  10        6.64        6.28      2.40 o 
  -3  -7  10       97.36       94.51      6.92 o 
  -2  -7  10       75.77       84.79      6.28 o 
  -1  -7  10        4.85        7.62      2.33 o 
   0  -7  10        2.25        0.11      1.62 o 
   1  -7  10      562.24      597.06     25.42 o 
   2  -7  10      870.35      913.67     36.82 o 
   3  -7  10       11.83       12.57      2.76 o 
   4  -7  10       85.80       83.47      6.31 o 
  -4  -6  10        0.22        1.88      2.08 o 
  -3  -6  10        7.95       12.48      2.65 o 
  -2  -6  10      166.29      175.84      9.32 o 
  -1  -6  10        2.65        5.54      1.91 o 
   0  -6  10       81.55       79.50      5.48 o 
   1  -6  10        2.06        4.24      1.77 o 
   2  -6  10       66.07       88.89      6.00 o 
   3  -6  10        2.71        2.56      1.83 o 
   4  -6  10       36.86       31.28      3.86 o 
   5  -6  10        0.38       -0.12      1.72 o 
  -5  -5  10        7.08        3.49      2.22 o 
  -4  -5  10       16.92       13.26      2.69 o 
  -3  -5  10      155.21      156.46      8.55 o 
  -2  -5  10       35.71       39.98      3.71 o 
  -1  -5  10        4.46        4.50      1.59 o 
   0  -5  10       24.42       27.72      2.91 o 
   1  -5  10       19.92       22.54      2.69 o 
   2  -5  10      714.11      705.05     27.65 o 
   3  -5  10      451.97      471.68     20.01 o 
   4  -5  10       98.00      106.59      6.96 o 
   5  -5  10        5.41        5.87      2.26 o 
   6  -5  10       26.67       21.68      3.25 o 
  -6  -4  10       30.64       33.90      4.20 o 
  -5  -4  10        0.66        0.63      1.87 o 
  -4  -4  10       53.74       54.56      4.60 o 
  -3  -4  10        2.56        1.04      1.41 o 
  -2  -4  10      515.11      482.19     20.35 o 
  -1  -4  10      242.14      251.89     11.32 o 
   0  -4  10       29.01       25.55      2.55 o 
   1  -4  10       76.05       78.94      4.83 o 
   2  -4  10       10.84        9.89      1.86 o 
   3  -4  10      240.45      261.01     12.51 o 
   4  -4  10        0.02       -1.20      1.20 o 
   5  -4  10       92.67      100.46      6.81 o 
   6  -4  10        0.00       -1.55      1.55 o 
  -6  -3  10        0.95        4.57      2.22 o 
  -5  -3  10        8.65        8.57      2.36 o 
  -4  -3  10       96.61       96.48      6.13 o 
  -3  -3  10        0.18       -0.69      1.11 o 
  -2  -3  10       13.41       14.34      2.01 o 
  -1  -3  10      576.46      577.01     21.52 o 
   0  -3  10        0.19        3.50      1.13 o 
   1  -3  10       20.46       19.89      2.16 o 
   2  -3  10      214.97      209.18      9.56 o 
   3  -3  10     1301.00     1323.04     46.70 o 
   4  -3  10      836.45      888.26     33.66 o 
   5  -3  10      100.27      103.50      6.83 o 
   6  -3  10        2.87        1.73      1.94 o 
  -6  -2  10       10.26       13.18      2.76 o 
  -5  -2  10       69.68       80.15      5.69 o 
  -4  -2  10        3.16        2.33      1.49 o 
  -3  -2  10      213.36      217.69     10.28 o 
  -2  -2  10        7.37        5.87      1.34 o 
  -1  -2  10        3.42        3.41      1.06 o 
   0  -2  10       27.23       33.80      2.62 o 
   1  -2  10        3.54        6.46      1.30 o 
   2  -2  10      626.61      622.97     23.03 o 
   3  -2  10       10.23       12.34      1.97 o 
   4  -2  10       67.96       74.80      5.20 o 
   5  -2  10        5.34        1.86      1.80 o 
   6  -2  10      103.76      113.76      7.44 o 
  -7  -1  10       36.28       32.00      2.78 o 
  -6  -1  10       48.59       51.84      5.51 o 
  -5  -1  10        9.42       11.72      1.88 o 
  -4  -1  10      120.37      131.21      5.01 o 
  -3  -1  10       17.45       20.73      1.65 o 
  -2  -1  10      115.46      108.90      4.22 o 
  -1  -1  10        1.90        3.88      0.74 o 
   0  -1  10      147.30      137.53      4.63 o 
   1  -1  10        6.90        7.93      0.94 o 
   2  -1  10       46.91       45.43      3.33 o 
   3  -1  10      254.51      256.49      8.23 o 
   4  -1  10     1392.16     1434.99     37.04 o 
   5  -1  10       52.96       56.14      5.62 o 
   6  -1  10       21.81       19.36      2.27 o 
  -7   0  10        3.14        3.84      1.45 o 
  -6   0  10        0.00        1.07      1.23 o 
  -5   0  10       14.08       11.28      1.63 o 
  -4   0  10       11.18       11.87      1.45 o 
  -3   0  10        6.20        6.57      1.04 o 
  -2   0  10      340.53      350.85      9.77 o 
  -1   0  10      153.61      158.40      5.23 o 
   0   0  10      195.90      183.45      5.69 o 
   1   0  10       11.90       19.28      1.38 o 
   2   0  10      174.69      168.80      5.71 o 
   3   0  10      234.67      217.76      7.39 o 
   4   0  10       53.72       50.29      2.93 o 
   5   0  10       17.17       20.83      3.21 o 
   6   0  10        0.61        0.33      1.28 o 
  -7   1  10        3.88        4.52      1.74 o 
  -6   1  10        0.03       -0.36      1.12 o 
  -5   1  10       27.23       28.87      2.50 o 
  -4   1  10        0.34        1.60      0.89 o 
  -3   1  10       31.57       36.47      2.16 o 
  -2   1  10      429.49      435.94     11.80 o 
  -1   1  10       46.08       49.30      2.54 o 
   0   1  10      100.22      113.48      4.15 o 
   1   1  10       70.55       78.59      3.12 o 
   2   1  10      211.69      206.38      6.85 o 
   3   1  10        4.79        4.68      1.48 o 
   4   1  10      388.48      391.44     12.44 o 
   5   1  10      892.76      872.88     24.44 o 
   6   1  10        1.87        0.02      1.86 o 
  -7   2  10        2.01        2.00      1.90 o 
  -6   2  10        0.90       -1.00      1.55 o 
  -5   2  10       25.58       28.05      3.29 o 
  -4   2  10      116.95      104.79      6.16 o 
  -3   2  10        0.29        0.58      1.03 o 
  -2   2  10        0.49       -0.03      0.84 o 
  -1   2  10       68.93       64.64      3.93 o 
   0   2  10       21.94       24.89      2.30 o 
   1   2  10        1.71        0.76      0.91 o 
   2   2  10        5.26        5.56      1.44 o 
   3   2  10        7.36        8.22      1.86 o 
   4   2  10      292.07      295.84     13.62 o 
   5   2  10       25.02       25.19      3.47 o 
   6   2  10        7.83        9.06      2.58 o 
  -7   3  10       22.95       30.08      3.67 o 
  -6   3  10       58.89       57.88      5.03 o 
  -5   3  10        4.89        6.38      2.04 o 
  -4   3  10      219.06      192.17      9.91 o 
  -3   3  10      267.26      278.47     12.27 o 
  -2   3  10      150.26      137.98      7.24 o 
  -1   3  10      188.87      178.27      8.48 o 
   0   3  10       45.81       51.97      3.63 o 
   1   3  10       60.03       63.63      4.20 o 
   2   3  10      572.02      550.19     21.59 o 
   3   3  10       84.74       74.98      5.21 o 
   4   3  10        6.73        7.83      2.18 o 
   5   3  10      309.80      332.26     16.28 o 
  -6   4  10        0.35       -1.49      1.59 o 
  -5   4  10       16.06       17.05      2.81 o 
  -4   4  10        0.38        0.92      1.46 o 
  -3   4  10        6.40       10.02      1.99 o 
  -2   4  10      163.36      155.50      8.50 o 
  -1   4  10       14.96       16.18      2.17 o 
   0   4  10       55.04       57.22      4.09 o 
   1   4  10       22.40       20.17      2.51 o 
   2   4  10        1.40        3.24      1.51 o 
   3   4  10       79.45       88.80      5.97 o 
   4   4  10        2.22        4.28      2.11 o 
   5   4  10      112.78      131.69      8.35 o 
  -6   5  10        4.85        6.13      2.14 o 
  -5   5  10        7.64       10.09      2.45 o 
  -4   5  10       48.53       52.11      4.58 o 
  -3   5  10       49.81       42.96      3.93 o 
  -2   5  10       39.59       36.38      3.49 o 
  -1   5  10       33.77       33.63      3.31 o 
   0   5  10      102.02       99.00      5.99 o 
   1   5  10       36.48       38.51      3.65 o 
   2   5  10       26.58       31.54      3.51 o 
   3   5  10       16.55       17.18      2.87 o 
   4   5  10      178.38      190.87     14.82 o 
  -5   6  10        4.97        9.49      2.46 o 
  -4   6  10       22.87       28.51      3.58 o 
  -3   6  10       82.61       80.20      5.80 o 
  -2   6  10       69.42       67.51      5.13 o 
  -1   6  10        8.19       16.17      2.61 o 
   0   6  10      104.70      103.53      6.55 o 
   1   6  10        2.40        3.67      1.82 o 
   2   6  10       75.71       81.32      5.97 o 
   3   6  10        7.97        8.33      2.40 o 
   4   6  10        2.95        1.56      2.10 o 
  -5   7  10       26.07       24.72      3.37 o 
  -4   7  10       25.51       20.33      3.20 o 
  -3   7  10       15.21       14.84      2.73 o 
  -2   7  10        0.07        1.54      1.81 o 
  -1   7  10        3.32        2.75      1.81 o 
   0   7  10       13.62       14.58      2.79 o 
   1   7  10       38.86       46.33      4.57 o 
   2   7  10        0.13       -1.53      1.53 o 
   3   7  10       59.47       56.38      5.39 o 
  -3   8  10       17.04       20.01      3.12 o 
  -2   8  10       62.42       66.05      5.54 o 
  -1   8  10        2.03        0.41      1.80 o 
   0   8  10       18.29       27.13      3.68 o 
   1   8  10        0.36        2.18      2.09 o 
  -2  -8  11       87.89       92.83      7.08 o 
  -1  -8  11       86.39       86.38      6.70 o 
   0  -8  11       14.53       13.90      3.03 o 
   1  -8  11       29.09       32.61      4.08 o 
   2  -8  11       33.21       37.89      4.32 o 
   3  -8  11       49.48       46.87      4.75 o 
  -3  -7  11       30.51       30.93      4.03 o 
  -2  -7  11       12.92       16.85      3.16 o 
  -1  -7  11       76.18       81.91      6.16 o 
   0  -7  11       62.10       62.25      5.24 o 
   1  -7  11      201.51      233.98     14.49 o 
   2  -7  11      124.50      141.07      8.49 o 
   3  -7  11       21.98       22.35      3.39 o 
   4  -7  11       56.74       54.85      5.07 o 
  -4  -6  11       58.88       49.89      4.99 o 
  -3  -6  11       26.49       25.82      3.53 o 
  -2  -6  11        6.80       11.28      2.55 o 
  -1  -6  11        8.58        6.87      2.09 o 
   0  -6  11      190.41      196.06      9.90 o 
   1  -6  11       66.52       70.01      5.26 o 
   2  -6  11      108.71      113.33      7.09 o 
   3  -6  11       26.96       28.59      3.64 o 
   4  -6  11        0.00       -0.36      1.78 o 
   5  -6  11        5.44        5.33      2.23 o 
  -5  -5  11       10.52       13.75      3.04 o 
  -4  -5  11        4.61        6.60      2.27 o 
  -3  -5  11      118.34      102.21      6.66 o 
  -2  -5  11       67.07       66.56      4.97 o 
  -1  -5  11       70.51       68.86      4.90 o 
   0  -5  11        2.73        3.37      1.56 o 
   1  -5  11       97.44      101.52      6.15 o 
   2  -5  11      716.53      754.59     29.82 o 
   3  -5  11      144.22      156.33      8.63 o 
   4  -5  11        6.09        5.17      2.18 o 
   5  -5  11        7.84       15.07      2.94 o 
  -5  -4  11       15.21       11.32      2.77 o 
  -4  -4  11       36.44       38.28      3.97 o 
  -3  -4  11       11.17       10.96      2.26 o 
  -2  -4  11       84.96       89.36      5.60 o 
  -1  -4  11      878.39      861.35     31.99 o 
   0  -4  11       20.14       16.54      2.23 o 
   1  -4  11      826.26      795.90     29.32 o 
   2  -4  11       38.65       41.67      3.63 o 
   3  -4  11       42.50       53.67      4.35 o 
   4  -4  11       78.67       79.74      5.82 o 
   5  -4  11        0.76       -0.12      1.75 o 
   6  -4  11        2.44        2.22      1.87 o 
  -6  -3  11       42.95       44.08      4.61 o 
  -5  -3  11       67.96       71.70      5.63 o 
  -4  -3  11       11.12        9.93      2.26 o 
  -3  -3  11        3.62        4.61      1.64 o 
  -2  -3  11      119.05      113.05      6.19 o 
  -1  -3  11      138.08      135.51      6.77 o 
   0  -3  11       38.15       38.19      3.10 o 
   1  -3  11       54.56       55.74      3.85 o 
   2  -3  11      127.37      120.81      6.47 o 
   3  -3  11      850.21      819.86     30.81 o 
   4  -3  11        4.54        4.25      1.86 o 
   5  -3  11       21.75       32.00      3.82 o 
   6  -3  11        5.10        5.63      2.26 o 
  -6  -2  11       51.96       50.03      4.75 o 
  -5  -2  11       39.20       38.28      3.97 o 
  -4  -2  11       93.74       91.43      5.89 o 
  -3  -2  11       36.99       38.29      3.37 o 
  -2  -2  11      183.85      187.34      9.19 o 
  -1  -2  11        8.12        5.36      1.32 o 
   0  -2  11      570.60      532.96     19.97 o 
   1  -2  11       71.59       69.04      4.21 o 
   2  -2  11      284.89      262.25     11.85 o 
   3  -2  11       13.30       13.20      2.18 o 
   4  -2  11       59.07       63.87      4.89 o 
   5  -2  11       40.30       43.33      4.32 o 
   6  -2  11        3.86        2.62      2.02 o 
  -6  -1  11       25.84       28.97      2.81 o 
  -5  -1  11        3.38        4.59      1.36 o 
  -4  -1  11      126.24      117.82      8.30 o 
  -3  -1  11      386.86      372.63     11.10 o 
  -2  -1  11       48.07       45.89      2.58 o 
  -1  -1  11      334.25      371.71     10.28 o 
   0  -1  11       18.81       17.10      1.75 o 
   1  -1  11       37.11       37.45      2.06 o 
   2  -1  11       39.13       34.51      2.28 o 
   3  -1  11      273.86      264.23     14.34 o 
   4  -1  11      920.69      899.61     24.43 o 
   5  -1  11       16.09       15.76      2.02 o 
   6  -1  11        0.07        0.04      1.28 o 
  -7   0  11        4.73        4.59      1.53 o 
  -6   0  11      120.08      116.55      5.26 o 
  -5   0  11       45.29       33.58      3.81 o 
  -4   0  11       99.16      111.79      4.58 o 
  -3   0  11        0.06        1.05      0.79 o 
  -2   0  11       20.53       20.47      1.55 o 
  -1   0  11       32.13       33.44      1.89 o 
   0   0  11        3.49        3.65      0.76 o 
   1   0  11      706.62      667.14     17.14 o 
   2   0  11        6.96        7.60      1.11 o 
   3   0  11      647.98      628.90     24.66 o 
   4   0  11        8.62       10.30      1.55 o 
   5   0  11       22.88       24.56      2.79 o 
   6   0  11       12.45       17.40      3.95 o 
  -7   1  11        0.55        0.97      1.27 o 
  -6   1  11       39.82       35.56      2.82 o 
  -5   1  11       78.13       84.05      4.70 o 
  -4   1  11        8.30        7.59      2.40 o 
  -3   1  11      256.53      235.77     11.84 o 
  -2   1  11       67.84       62.80      2.85 o 
  -1   1  11        3.60        4.40      0.83 o 
   0   1  11      149.00      173.99     13.90 o 
   1   1  11       55.76       53.01      2.55 o 
   2   1  11      162.30      150.27      5.69 o 
   3   1  11      117.86      117.05      8.07 o 
   4   1  11      293.23      318.61     12.85 o 
   5   1  11      461.58      479.64     15.83 o 
   6   1  11        5.43        5.26      2.25 o 
  -7   2  11        0.31       -1.45      1.51 o 
  -6   2  11        0.01       -0.96      1.61 o 
  -5   2  11      550.34      510.02     22.26 o 
  -4   2  11       37.59       51.97      4.20 o 
  -3   2  11        0.00       -0.71      1.04 o 
  -2   2  11        9.42        6.06      1.44 o 
  -1   2  11       46.08       42.53      3.21 o 
   0   2  11       71.86       82.75      4.75 o 
   1   2  11        3.01        2.94      1.20 o 
   2   2  11      198.59      199.29      9.86 o 
   3   2  11        3.93        4.80      1.68 o 
   4   2  11       74.76       79.40      5.70 o 
   5   2  11        2.88        7.21      2.32 o 
  -6   3  11        0.74        2.87      1.87 o 
  -5   3  11        0.16        3.07      1.74 o 
  -4   3  11      336.87      351.39     16.04 o 
  -3   3  11      577.23      537.63     21.40 o 
  -2   3  11        4.91        7.84      1.88 o 
  -1   3  11      171.27      174.40      8.86 o 
   0   3  11        2.50        3.59      1.27 o 
   1   3  11      163.23      190.18      9.27 o 
   2   3  11      105.60       95.98      5.83 o 
   3   3  11        1.14        2.35      1.65 o 
   4   3  11        5.01        5.52      2.12 o 
   5   3  11      112.92      123.00      7.93 o 
  -6   4  11        6.32        3.53      1.94 o 
  -5   4  11        0.50        0.68      1.70 o 
  -4   4  11      694.28      653.46     26.31 o 
  -3   4  11       12.49        9.52      2.05 o 
  -2   4  11        0.54        2.83      1.46 o 
  -1   4  11      214.16      214.07     10.37 o 
   0   4  11        5.22        5.39      1.56 o 
   1   4  11      235.08      220.20     10.93 o 
   2   4  11        7.26        9.86      2.13 o 
   3   4  11      143.89      145.09      8.24 o 
   4   4  11       34.93       29.45      3.77 o 
   5   4  11        0.05        3.12      2.15 o 
  -6   5  11       80.31       86.91      6.20 o 
  -5   5  11        5.46        4.48      2.08 o 
  -4   5  11        2.32        4.42      1.96 o 
  -3   5  11      301.77      308.99     15.54 o 
  -2   5  11      186.43      180.32      9.18 o 
  -1   5  11       16.73       16.08      2.49 o 
   0   5  11       56.32       59.61      4.59 o 
   1   5  11        5.87        3.87      1.71 o 
   2   5  11      183.55      175.92      9.39 o 
   3   5  11        2.09        3.31      1.99 o 
   4   5  11        0.52        2.35      2.03 o 
  -5   6  11        0.84        1.50      1.71 o 
  -4   6  11        3.07        2.32      1.84 o 
  -3   6  11      185.39      170.74      9.35 o 
  -2   6  11       13.61       18.17      2.85 o 
  -1   6  11        5.43        5.24      1.93 o 
   0   6  11       45.75       40.13      4.00 o 
   1   6  11       75.69       73.32      5.59 o 
   2   6  11       13.72       13.39      2.71 o 
   3   6  11        2.34        4.25      2.19 o 
  -4   7  11       37.60       35.10      4.00 o 
  -3   7  11        1.42        3.05      1.95 o 
  -2   7  11       16.71       18.76      3.09 o 
  -1   7  11       58.68       65.68      5.39 o 
   0   7  11        6.18        7.27      2.33 o 
   1   7  11       30.47       26.15      3.60 o 
   2   7  11        0.63        5.07      2.30 o 
  -3   8  11       39.55       38.32      4.15 o 
  -2   8  11      172.10      169.16      9.64 o 
  -1   8  11       52.34       52.90      5.02 o 
   0   8  11        3.22        4.06      2.20 o 
  -1  -8  12       33.46       37.96      4.45 o 
   0  -8  12        0.16       -0.04      1.91 o 
   1  -8  12        5.31        4.48      2.27 o 
   2  -8  12        6.00        2.19      2.05 o 
  -3  -7  12       10.14        7.56      2.68 o 
  -2  -7  12       51.58       52.21      5.10 o 
  -1  -7  12       39.27       41.85      4.45 o 
   0  -7  12        4.27        3.17      2.05 o 
   1  -7  12      373.41      389.38     19.67 o 
   2  -7  12       81.22       85.75      6.40 o 
   3  -7  12       25.48       27.97      3.74 o 
   4  -7  12       69.22       72.18      5.80 o 
  -4  -6  12       39.23       38.88      4.51 o 
  -3  -6  12       32.57       31.89      3.99 o 
  -2  -6  12      190.46      193.87     10.32 o 
  -1  -6  12       58.93       57.95      4.90 o 
   0  -6  12       87.97       85.37      5.99 o 
   1  -6  12       47.97       56.44      4.84 o 
   2  -6  12       23.49       18.69      3.04 o 
   3  -6  12       79.66       79.93      6.06 o 
   4  -6  12        7.19        5.26      2.33 o 
  -5  -5  12        8.22        6.69      2.56 o 
  -4  -5  12       37.18       28.85      3.82 o 
  -3  -5  12        6.26        6.17      2.11 o 
  -2  -5  12       85.10       76.90      5.51 o 
  -1  -5  12       41.64       47.94      4.15 o 
   0  -5  12       21.69       24.63      3.02 o 
   1  -5  12        5.80        7.46      2.03 o 
   2  -5  12      382.20      403.47     17.86 o 
   3  -5  12       91.54      105.09      6.88 o 
   4  -5  12       78.07       86.66      6.36 o 
   5  -5  12       41.43       48.35      4.75 o 
  -5  -4  12        5.17        5.19      2.28 o 
  -4  -4  12        0.05       -1.54      1.54 o 
  -3  -4  12      243.49      260.32     12.91 o 
  -2  -4  12        9.96        6.87      1.91 o 
  -1  -4  12       35.47       33.72      3.28 o 
   0  -4  12      318.05      305.30     13.84 o 
   1  -4  12       17.88       20.15      2.58 o 
   2  -4  12       21.74       20.43      2.69 o 
   3  -4  12       39.84       41.86      4.03 o 
   4  -4  12        0.55        0.34      1.67 o 
   5  -4  12        9.52        7.24      2.42 o 
  -6  -3  12       51.92       50.91      4.96 o 
  -5  -3  12        5.14        4.98      2.21 o 
  -4  -3  12       13.82       13.32      2.56 o 
  -3  -3  12       97.14       99.69      6.15 o 
  -2  -3  12        1.63        3.35      1.46 o 
  -1  -3  12       23.55       20.85      2.42 o 
   0  -3  12       69.34       75.72      4.75 o 
   1  -3  12        3.70        3.25      1.35 o 
   2  -3  12        0.24        2.77      1.47 o 
   3  -3  12      302.17      292.47     14.45 o 
   4  -3  12       47.64       41.68      4.12 o 
   5  -3  12        3.69        3.31      2.12 o 
   6  -3  12       61.16       70.74      5.66 o 
  -6  -2  12      165.41      160.72      9.34 o 
  -5  -2  12        0.27        1.50      1.77 o 
  -4  -2  12       76.37       67.61      5.09 o 
  -3  -2  12       26.34       25.04      2.84 o 
  -2  -2  12      224.14      221.70     10.37 o 
  -1  -2  12        5.46        3.47      1.25 o 
   0  -2  12       86.51       93.30      5.25 o 
   1  -2  12       84.76       88.89      5.15 o 
   2  -2  12       66.80       63.48      4.35 o 
   3  -2  12       16.09       16.12      2.46 o 
   4  -2  12        8.65       10.57      2.33 o 
   5  -2  12        2.94        1.87      1.88 o 
   6  -2  12       27.88       30.86      3.84 o 
  -6  -1  12       57.56       56.84      3.59 o 
  -5  -1  12       20.94       21.40      2.20 o 
  -4  -1  12       72.48       80.30      3.87 o 
  -3  -1  12       29.82       27.68      2.05 o 
  -2  -1  12      233.02      239.58      7.77 o 
  -1  -1  12      126.41      136.86      5.20 o 
   0  -1  12       16.27       14.74      1.34 o 
   1  -1  12      148.18      131.43      4.73 o 
   2  -1  12       46.06       42.74      3.41 o 
   3  -1  12       33.57       34.95      2.40 o 
   4  -1  12       64.02       73.49      3.83 o 
   5  -1  12       46.01       47.25      3.48 o 
   6  -1  12       14.56        9.77      1.81 o 
  -6   0  12      282.21      266.47     10.53 o 
  -5   0  12      129.44      123.33      5.28 o 
  -4   0  12       78.99       78.00      5.86 o 
  -3   0  12       61.14       60.31      3.04 o 
  -2   0  12        7.81        8.47      1.15 o 
  -1   0  12     1207.49     1142.54     27.96 o 
   0   0  12       84.75       89.07      3.52 o 
   1   0  12      183.08      174.65      5.97 o 
   2   0  12      151.85      156.57      5.60 o 
   3   0  12       14.39       16.41      3.10 o 
   4   0  12       73.73       77.39      3.94 o 
   5   0  12       15.80       17.53      2.36 o 
   6   0  12        0.18        1.01      1.34 o 
  -6   1  12       25.86       25.49      4.61 o 
  -5   1  12       64.92       70.27      3.79 o 
  -4   1  12       47.13       45.82      2.81 o 
  -3   1  12        1.45        1.28      0.90 o 
  -2   1  12        0.97        1.45      1.60 o 
  -1   1  12      147.17      146.59      5.25 o 
   0   1  12      259.80      274.36      8.32 o 
   1   1  12      100.20       98.81      3.90 o 
   2   1  12      217.62      216.11      7.27 o 
   3   1  12       48.28       44.93      4.04 o 
   4   1  12        0.54        0.87      1.14 o 
   5   1  12       43.82       40.14      3.02 o 
  -6   2  12        9.29       11.88      2.66 o 
  -5   2  12      350.08      328.42     15.97 o 
  -4   2  12      383.36      370.17     16.66 o 
  -3   2  12       85.22       91.22      5.60 o 
  -2   2  12      204.64      190.93      9.66 o 
  -1   2  12       46.29       40.55      3.28 o 
   0   2  12      363.53      323.34     13.55 o 
   1   2  12      143.23      156.81      8.10 o 
   2   2  12      113.95      117.77      6.63 o 
   3   2  12       36.79       38.85      3.78 o 
   4   2  12       14.00       15.31      2.79 o 
   5   2  12       61.91       57.92      5.19 o 
  -6   3  12        0.01       -0.06      1.73 o 
  -5   3  12        0.01       -1.27      1.51 o 
  -4   3  12       39.04       42.91      4.02 o 
  -3   3  12        2.04        1.48      1.39 o 
  -2   3  12      241.40      229.54     11.72 o 
  -1   3  12       83.61       96.60      5.66 o 
   0   3  12      130.15      155.54      8.09 o 
   1   3  12      125.87      132.88      7.14 o 
   2   3  12       37.06       38.68      3.67 o 
   3   3  12        1.98        1.98      1.71 o 
   4   3  12        2.72       -0.53      1.64 o 
   5   3  12       57.12       68.19      5.72 o 
  -6   4  12        8.16        8.12      2.28 o 
  -5   4  12        8.76        8.15      2.33 o 
  -4   4  12      214.75      194.11     10.04 o 
  -3   4  12      282.76      268.41     14.11 o 
  -2   4  12       32.96       35.28      3.46 o 
  -1   4  12        1.78        3.38      1.55 o 
   0   4  12        0.66       -0.79      1.20 o 
   1   4  12       73.77       81.47      5.50 o 
   2   4  12        1.55        0.96      1.51 o 
   3   4  12      112.69      108.95      7.06 o 
   4   4  12       13.71       15.89      2.96 o 
  -5   5  12        7.10       12.66      2.66 o 
  -4   5  12        0.36        0.78      1.64 o 
  -3   5  12       30.77       23.37      3.12 o 
  -2   5  12       19.55       17.36      2.67 o 
  -1   5  12       59.46       56.37      4.57 o 
   0   5  12      211.96      218.43     12.41 o 
   1   5  12       33.67       38.07      3.86 o 
   2   5  12       23.33       29.50      3.58 o 
   3   5  12       19.03       19.14      3.18 o 
   4   5  12       13.04       13.78      3.00 o 
  -5   6  12        9.47        4.72      2.04 o 
  -4   6  12       13.34       14.49      2.77 o 
  -3   6  12      471.29      456.33     20.84 o 
  -2   6  12       88.16       94.21      6.44 o 
  -1   6  12        3.75        4.74      1.99 o 
   0   6  12       16.48       10.85      2.49 o 
   1   6  12       80.77       86.39      6.24 o 
   2   6  12        3.61        6.92      2.36 o 
   3   6  12        2.25        3.28      2.27 o 
  -4   7  12       26.40       27.07      3.54 o 
  -3   7  12        0.33        1.28      1.82 o 
  -2   7  12       78.46       72.78      5.79 o 
  -1   7  12       16.04       20.76      3.25 o 
   0   7  12        1.54        3.68      2.05 o 
   1   7  12       28.62       31.72      3.96 o 
   2   7  12       54.20       43.54      4.72 o 
  -1   8  12        9.50       13.40      2.81 o 
   0  -8  13       45.46       47.95      4.99 o 
   1  -8  13        1.02       -0.36      1.87 o 
  -2  -7  13       91.81       94.61      7.02 o 
  -1  -7  13       27.25       24.63      3.67 o 
   0  -7  13       70.44       85.28      6.43 o 
   1  -7  13        0.32        8.93      2.55 o 
   2  -7  13        6.59        6.81      2.42 o 
   3  -7  13        3.03        8.02      2.45 o 
  -3  -6  13       19.37       10.30      2.78 o 
  -2  -6  13       20.95       26.14      3.58 o 
  -1  -6  13       16.05       16.86      2.91 o 
   0  -6  13       15.85       19.93      3.05 o 
   1  -6  13       28.12       27.63      3.59 o 
   2  -6  13        6.49        4.75      2.22 o 
   3  -6  13      206.76      226.23     11.65 o 
   4  -6  13        0.46        2.30      1.96 o 
  -4  -5  13      318.58      335.13     19.97 o 
  -3  -5  13      333.26      361.35     17.33 o 
  -2  -5  13        3.90        4.00      1.95 o 
  -1  -5  13      269.02      276.35     14.35 o 
   0  -5  13       98.70      102.96      6.54 o 
   1  -5  13      204.13      207.44     11.71 o 
   2  -5  13        2.16        1.13      1.66 o 
   3  -5  13        9.43       10.38      2.55 o 
   4  -5  13       26.74       29.14      3.82 o 
   5  -5  13       11.84       10.00      2.53 o 
  -5  -4  13        9.16        6.78      2.55 o 
  -4  -4  13       69.90       73.66      5.77 o 
  -3  -4  13      217.17      207.81     10.50 o 
  -2  -4  13       21.55       21.36      2.91 o 
  -1  -4  13       78.36       88.03      5.69 o 
   0  -4  13       71.94       86.50      5.57 o 
   1  -4  13      142.37      140.23      7.63 o 
   2  -4  13      226.09      244.55     12.21 o 
   3  -4  13        0.56        2.96      1.80 o 
   4  -4  13       70.42       88.65      6.45 o 
   5  -4  13        0.91        1.60      1.86 o 
  -5  -3  13       15.76       13.72      2.93 o 
  -4  -3  13       11.05       13.23      2.66 o 
  -3  -3  13      474.67      486.66     21.96 o 
  -2  -3  13       74.65       73.55      5.06 o 
  -1  -3  13       10.89       11.96      2.03 o 
   0  -3  13      330.94      316.67     14.33 o 
   1  -3  13       98.44       89.34      5.54 o 
   2  -3  13       11.49        9.35      2.01 o 
   3  -3  13        0.86        0.69      1.56 o 
   4  -3  13        2.16        2.81      1.97 o 
   5  -3  13        9.41        6.51      2.30 o 
  -6  -2  13       23.52       22.44      3.42 o 
  -5  -2  13      215.46      221.42     11.32 o 
  -4  -2  13       27.65       26.06      3.26 o 
  -3  -2  13       40.87       51.75      4.22 o 
  -2  -2  13      371.29      373.99     15.99 o 
  -1  -2  13       74.71       75.80      4.81 o 
   0  -2  13       22.68       25.01      2.64 o 
   1  -2  13       76.93       69.80      4.62 o 
   2  -2  13      189.07      187.06     10.19 o 
   3  -2  13      185.75      213.06     11.26 o 
   4  -2  13      108.77      117.48      7.36 o 
   5  -2  13       57.62       56.29      5.15 o 
  -6  -1  13        1.90        1.62      1.38 o 
  -5  -1  13       25.21       30.08      3.47 o 
  -4  -1  13      154.03      150.95      5.85 o 
  -3  -1  13      117.02      116.55      5.62 o 
  -2  -1  13     1009.20      951.21     24.42 o 
  -1  -1  13      460.19      444.85     12.50 o 
   0  -1  13       10.59        8.47      1.18 o 
   1  -1  13      816.37      799.86     20.54 o 
   2  -1  13      137.95      129.42      4.95 o 
   3  -1  13       82.78       77.42      4.85 o 
   4  -1  13        0.03        0.58      1.90 o 
   5  -1  13       29.61       25.78      2.51 o 
  -6   0  13       47.38       46.37      3.22 o 
  -5   0  13       92.50       91.30      4.47 o 
  -4   0  13       55.34       59.15      3.82 o 
  -3   0  13        5.63        7.30      1.28 o 
  -2   0  13      236.88      240.02      7.87 o 
  -1   0  13       70.15       55.16      2.76 o 
   0   0  13       15.51       17.34      1.54 o 
   1   0  13        4.73        8.31      1.21 o 
   2   0  13      173.87      171.70      6.46 o 
   3   0  13      232.11      219.82      8.49 o 
   4   0  13      122.22      122.19      5.30 o 
   5   0  13       77.76       81.80      4.39 o 
  -6   1  13        0.02        0.20      1.25 o 
  -5   1  13        0.43        1.29      1.21 o 
  -4   1  13       15.37       19.97      3.98 o 
  -3   1  13       56.62       52.79      2.94 o 
  -2   1  13      390.65      405.59     11.86 o 
  -1   1  13     1092.20      972.29     24.91 o 
   0   1  13      226.13      207.30      7.05 o 
   1   1  13       67.32       63.96      3.11 o 
   2   1  13        1.13        1.33      0.95 o 
   3   1  13       38.44       42.56      2.81 o 
   4   1  13        8.18        8.32      1.64 o 
   5   1  13       40.39       40.06      3.07 o 
  -6   2  13        0.44        0.52      1.79 o 
  -5   2  13       12.32        6.74      2.16 o 
  -4   2  13      134.54      124.76      7.36 o 
  -3   2  13      741.76      759.63     28.76 o 
  -2   2  13        9.98       14.08      2.19 o 
  -1   2  13      194.51      205.83      9.99 o 
   0   2  13       59.31       52.84      3.93 o 
   1   2  13      164.14      161.83      8.15 o 
   2   2  13        5.59        4.22      1.67 o 
   3   2  13       18.45       21.49      3.02 o 
   4   2  13       77.08       80.00      6.02 o 
   5   2  13      118.11      143.03      8.76 o 
  -6   3  13       11.57       10.18      2.42 o 
  -5   3  13        5.52        3.81      1.99 o 
  -4   3  13        5.26        4.22      1.86 o 
  -3   3  13       16.69       12.87      2.33 o 
  -2   3  13      324.38      317.90     14.08 o 
  -1   3  13      601.22      601.19     23.52 o 
   0   3  13      567.28      569.45     22.25 o 
   1   3  13       79.21       81.74      5.43 o 
   2   3  13      201.16      223.12     11.22 o 
   3   3  13       48.27       47.72      4.48 o 
   4   3  13       15.29       15.42      2.95 o 
  -6   4  13        4.28        4.18      2.03 o 
  -5   4  13        2.09        8.26      2.36 o 
  -4   4  13       94.25       78.58      5.83 o 
  -3   4  13        4.82       10.86      2.30 o 
  -2   4  13      160.95      169.92      8.87 o 
  -1   4  13       50.69       45.76      4.03 o 
   0   4  13      286.45      276.81     14.18 o 
   1   4  13        4.24        2.17      1.67 o 
   2   4  13        0.51       -1.07      1.44 o 
   3   4  13       13.24       21.38      3.28 o 
   4   4  13        4.08        4.54      2.20 o 
  -5   5  13       16.82       17.21      2.92 o 
  -4   5  13        1.00        1.38      1.74 o 
  -3   5  13        9.22        9.72      2.42 o 
  -2   5  13       34.38       40.25      4.02 o 
  -1   5  13      393.81      410.58     19.04 o 
   0   5  13      518.07      575.80     24.11 o 
   1   5  13      758.22      782.02     31.40 o 
   2   5  13       11.10       12.34      2.69 o 
   3   5  13       32.69       33.55      4.08 o 
  -4   6  13       26.95       23.21      3.35 o 
  -3   6  13       27.39       29.85      3.72 o 
  -2   6  13       17.86       20.30      3.14 o 
  -1   6  13      253.98      245.32     13.98 o 
   0   6  13        5.42        9.75      2.46 o 
   1   6  13      178.52      184.24     10.12 o 
   2   6  13        7.36       10.71      2.71 o 
  -3   7  13       27.74       28.37      3.66 o 
  -2   7  13        6.11        9.93      2.58 o 
  -1   7  13       23.80       33.50      3.97 o 
   0   7  13       28.47       27.62      3.73 o 
   1   7  13      451.32      439.06     22.46 o 
  -2  -7  14      187.81      188.29     10.70 o 
  -1  -7  14       41.08       37.45      4.38 o 
   0  -7  14       75.83       67.54      5.80 o 
   1  -7  14       11.87       10.50      2.72 o 
   2  -7  14       48.25       47.06      4.79 o 
  -3  -6  14        3.01        0.33      2.03 o 
  -2  -6  14        7.23       11.14      2.71 o 
  -1  -6  14      111.53      113.93      7.45 o 
   0  -6  14       44.51       46.12      4.60 o 
   1  -6  14       78.02       82.10      6.18 o 
   2  -6  14        0.12       -0.73      1.75 o 
   3  -6  14        1.04        3.96      2.19 o 
  -4  -5  14      363.91      361.79     21.53 o 
  -3  -5  14       55.71       66.19      5.59 o 
  -2  -5  14       29.05       29.65      3.68 o 
  -1  -5  14      136.38      145.10      8.34 o 
   0  -5  14       17.54       16.82      2.77 o 
   1  -5  14       26.67       22.98      3.25 o 
   2  -5  14       21.54       24.17      3.36 o 
   3  -5  14       20.13       21.19      3.31 o 
   4  -5  14      113.51      108.40      7.33 o 
  -5  -4  14       15.67       11.97      2.86 o 
  -4  -4  14       84.39       88.17      6.49 o 
  -3  -4  14       62.10       69.87      5.50 o 
  -2  -4  14      130.61      128.77      7.61 o 
  -1  -4  14       31.76       36.39      3.70 o 
   0  -4  14       84.90       85.88      5.76 o 
   1  -4  14        1.68        0.91      1.55 o 
   2  -4  14       20.12       20.45      2.98 o 
   3  -4  14       60.88       58.73      5.06 o 
   4  -4  14        0.09       -0.12      1.79 o 
   5  -4  14        6.48        6.51      2.30 o 
  -5  -3  14       29.96       37.31      4.27 o 
  -4  -3  14      104.35      113.61      7.33 o 
  -3  -3  14      905.00      980.75     36.75 o 
  -2  -3  14      488.02      478.29     20.70 o 
  -1  -3  14        0.05       -0.55      1.26 o 
   0  -3  14      196.52      196.68     10.73 o 
   1  -3  14      302.32      282.96     13.01 o 
   2  -3  14      140.94      138.31      7.81 o 
   3  -3  14       58.32       68.42      5.36 o 
   4  -3  14       44.85       41.70      4.38 o 
   5  -3  14       78.42       77.27      6.03 o 
  -5  -2  14        6.68       11.32      2.67 o 
  -4  -2  14      327.87      335.66     16.34 o 
  -3  -2  14      325.55      332.15     15.44 o 
  -2  -2  14       13.00       15.24      2.39 o 
  -1  -2  14       12.09       17.02      2.42 o 
   0  -2  14       21.78       19.25      2.51 o 
   1  -2  14       39.17       40.12      3.61 o 
   2  -2  14       69.55       67.60      4.95 o 
   3  -2  14       35.64       32.90      3.65 o 
   4  -2  14       12.73       11.57      2.61 o 
   5  -2  14        9.34        7.14      2.36 o 
  -6  -1  14        2.51        1.59      1.36 o 
  -5  -1  14        2.24        2.47      1.40 o 
  -4  -1  14      118.07      124.48      5.29 o 
  -3  -1  14      121.09      127.31      5.86 o 
  -2  -1  14      843.08      790.19     21.16 o 
  -1  -1  14      153.10      145.80      5.30 o 
   0  -1  14        0.56       -0.25      0.79 o 
   1  -1  14       12.70       16.39      1.67 o 
   2  -1  14       30.49       21.03      1.96 o 
   3  -1  14        2.43        0.58      2.28 o 
   4  -1  14       95.13      108.62      5.06 o 
   5  -1  14        0.03       -1.08      1.08 o 
  -6   0  14        0.78        3.39      1.46 o 
  -5   0  14        5.53        4.71      1.51 o 
  -4   0  14      148.27      153.01      6.01 o 
  -3   0  14       96.76       92.46      6.46 o 
  -2   0  14      371.84      362.77     11.24 o 
  -1   0  14        0.08        1.82      1.98 o 
   0   0  14        0.76        0.94      0.84 o 
   1   0  14       76.90       77.95      3.60 o 
   2   0  14      169.52      154.95      5.77 o 
   3   0  14        6.90        4.64      1.34 o 
   4   0  14        7.63        9.68      1.75 o 
   5   0  14        8.51       10.87      1.87 o 
  -6   1  14       23.81       20.30      6.47 o 
  -5   1  14        0.62        0.10      1.19 o 
  -4   1  14        1.79        0.62      1.12 o 
  -3   1  14      239.77      245.77      8.79 o 
  -2   1  14      451.65      467.54     13.58 o 
  -1   1  14     1207.11     1193.99     30.28 o 
   0   1  14      230.99      249.38     11.65 o 
   1   1  14       34.67       31.16      3.35 o 
   2   1  14       95.22       92.05      4.98 o 
   3   1  14      397.37      364.13     12.16 o 
   4   1  14        0.85        1.06      1.27 o 
   5   1  14        8.33        8.04      1.74 o 
  -6   2  14        0.09       -1.43      1.62 o 
  -5   2  14       22.83       20.54      3.19 o 
  -4   2  14      225.09      222.29     12.51 o 
  -3   2  14      101.68      109.56      6.72 o 
  -2   2  14      549.34      576.41     22.68 o 
  -1   2  14      514.84      477.30     19.88 o 
   0   2  14       13.24        7.88      1.88 o 
   1   2  14       73.40       70.72      5.00 o 
   2   2  14       64.85       81.82      5.65 o 
   3   2  14       40.94       44.57      4.35 o 
   4   2  14       23.67       24.00      3.47 o 
   5   2  14       33.34       41.32      4.45 o 
  -6   3  14        4.36        2.98      1.88 o 
  -5   3  14        8.47        8.28      2.36 o 
  -4   3  14       21.11       18.69      3.00 o 
  -3   3  14        8.91       10.94      2.33 o 
  -2   3  14      425.94      418.32     18.90 o 
  -1   3  14      578.27      581.02     23.56 o 
   0   3  14     1210.12     1192.88     44.07 o 
   1   3  14       53.41       51.77      4.36 o 
   2   3  14        2.74        4.68      1.96 o 
   3   3  14        8.39       10.51      2.48 o 
   4   3  14      190.73      189.18     10.38 o 
  -5   4  14       16.17       11.81      2.61 o 
  -4   4  14        0.60        3.27      1.97 o 
  -3   4  14        2.61       -0.22      1.46 o 
  -2   4  14      123.14      130.54      7.67 o 
  -1   4  14      199.77      198.34      9.99 o 
   0   4  14      517.51      527.56     22.05 o 
   1   4  14       15.61       12.51      2.51 o 
   2   4  14        6.16        5.76      2.13 o 
   3   4  14       41.96       52.14      4.89 o 
   4   4  14       73.29       68.38      5.80 o 
  -5   5  14        0.06        0.73      1.70 o 
  -4   5  14       32.11       36.19      4.03 o 
  -3   5  14        0.01       -1.39      1.39 o 
  -2   5  14       51.65       60.45      5.09 o 
  -1   5  14       26.46       36.49      3.93 o 
   0   5  14      225.97      249.99     13.71 o 
   1   5  14      156.79      145.17      8.55 o 
   2   5  14       51.07       54.07      5.03 o 
   3   5  14       21.59       20.09      3.39 o 
  -4   6  14        1.86        7.11      2.24 o 
  -3   6  14       10.50        7.14      2.26 o 
  -2   6  14        5.24        6.86      2.24 o 
  -1   6  14       21.11       16.80      2.94 o 
   0   6  14      155.88      161.43      9.27 o 
   1   6  14      138.78      130.68      8.22 o 
   2   6  14        1.50        9.82      2.61 o 
  -2   7  14       28.99       28.77      3.67 o 
  -1   7  14       23.39       14.23      2.91 o 
   0   7  14       40.91       53.77      5.05 o 
  -1  -7  15       67.87       71.54      6.04 o 
   0  -7  15        0.58        1.63      2.13 o 
   1  -7  15        0.20        2.43      2.06 o 
  -2  -6  15        1.89        1.93      2.13 o 
  -1  -6  15        0.17       -0.38      1.85 o 
   0  -6  15       13.61       14.87      2.97 o 
   1  -6  15       11.54       15.57      3.04 o 
   2  -6  15        1.66        1.49      2.01 o 
   3  -6  15       52.91       55.31      5.13 o 
  -3  -5  15       80.07       76.88      6.14 o 
  -2  -5  15      145.11      134.00      8.30 o 
  -1  -5  15      163.46      148.50      8.66 o 
   0  -5  15      275.76      272.82     14.86 o 
   1  -5  15       13.46       11.03      2.59 o 
   2  -5  15        0.45        2.52      1.98 o 
   3  -5  15       18.62       20.36      3.30 o 
   4  -5  15        2.21        0.48      1.78 o 
  -4  -4  15      179.31      183.89     10.27 o 
  -3  -4  15        2.15        0.05      1.84 o 
  -2  -4  15       21.45       18.69      2.99 o 
  -1  -4  15       27.33       26.86      3.32 o 
   0  -4  15        3.48        4.65      1.95 o 
   1  -4  15        0.97        0.75      1.67 o 
   2  -4  15       32.76       35.58      3.97 o 
   3  -4  15       30.22       31.58      3.84 o 
   4  -4  15        0.00       -1.43      1.60 o 
  -5  -3  15      130.79      117.85      7.85 o 
  -4  -3  15      131.12      133.74      8.23 o 
  -3  -3  15      184.75      183.28      9.78 o 
  -2  -3  15        0.14       -1.26      1.26 o 
  -1  -3  15        0.00        0.92      1.47 o 
   0  -3  15      243.76      250.19     12.20 o 
   1  -3  15       53.73       46.66      4.19 o 
   2  -3  15       49.90       50.81      4.53 o 
   3  -3  15        8.75       11.50      2.59 o 
   4  -3  15        1.84        1.39      1.93 o 
  -5  -2  15        0.39       -0.97      1.74 o 
  -4  -2  15       10.96       13.18      2.70 o 
  -3  -2  15      371.09      370.09     17.21 o 
  -2  -2  15        3.16        1.37      1.56 o 
  -1  -2  15       19.88       13.69      2.35 o 
   0  -2  15        1.83        2.86      1.57 o 
   1  -2  15       59.11       52.71      4.37 o 
   2  -2  15       16.55       15.65      2.64 o 
   3  -2  15       72.25       82.73      6.06 o 
   4  -2  15        0.00        0.73      1.83 o 
   5  -2  15       14.44       14.22      2.90 o 
  -5  -1  15        9.07        9.17      1.77 o 
  -4  -1  15       36.29       37.72      2.84 o 
  -3  -1  15      418.04      420.34     13.06 o 
  -2  -1  15      473.98      490.19     14.40 o 
  -1  -1  15        0.93       -0.60      0.84 o 
   0  -1  15        2.73        5.32      1.65 o 
   1  -1  15      338.48      297.59     10.20 o 
   2  -1  15      639.18      586.58     17.05 o 
   3  -1  15        9.52       10.48      1.76 o 
   4  -1  15        0.06       -0.77      1.16 o 
   5  -1  15        6.27        7.98      2.19 o 
  -5   0  15        3.47        3.37      1.55 o 
  -4   0  15        5.74        6.33      1.60 o 
  -3   0  15      170.50      181.84      6.65 o 
  -2   0  15      528.99      511.28     14.62 o 
  -1   0  15       22.43       22.69      1.96 o 
   0   0  15       16.09       15.18      1.67 o 
   1   0  15       53.50       60.89      3.27 o 
   2   0  15       32.73       38.21      2.69 o 
   3   0  15        2.53        1.86      1.25 o 
   4   0  15       56.34       66.49      5.09 o 
   5   0  15        6.99        9.38      1.77 o 
  -6   1  15        0.12       -0.43      1.07 o 
  -5   1  15       90.07       91.41      4.62 o 
  -4   1  15      132.10      133.74      5.63 o 
  -3   1  15       71.68       77.90      3.94 o 
  -2   1  15      410.12      414.39     12.47 o 
  -1   1  15      135.46      137.60      6.22 o 
   0   1  15       24.88       22.66      1.99 o 
   1   1  15        7.15        6.79      1.34 o 
   2   1  15      148.68      147.60      5.81 o 
   3   1  15       75.30       69.22      3.88 o 
   4   1  15        0.12        1.34      1.35 o 
  -5   2  15       13.19       14.62      2.84 o 
  -4   2  15       98.12      101.38      6.75 o 
  -3   2  15      266.70      277.31     13.97 o 
  -2   2  15       12.92       11.64      2.29 o 
  -1   2  15      544.06      496.80     21.11 o 
   0   2  15       11.46        7.71      1.97 o 
   1   2  15       15.08       16.55      2.63 o 
   2   2  15       39.46       38.09      3.95 o 
   3   2  15       14.31        7.84      2.39 o 
   4   2  15        6.68        4.52      2.22 o 
  -5   3  15        0.96       -1.51      1.61 o 
  -4   3  15       30.12       30.30      3.69 o 
  -3   3  15      109.78      113.78      7.19 o 
  -2   3  15       94.27       90.09      6.08 o 
  -1   3  15      180.52      192.94      9.80 o 
   0   3  15        6.34        8.05      2.13 o 
   1   3  15       19.13       12.63      2.48 o 
   2   3  15        1.96        0.85      1.70 o 
   3   3  15      260.16      269.57     14.43 o 
   4   3  15       38.91       37.93      4.31 o 
  -5   4  15        2.55        7.72      2.33 o 
  -4   4  15        0.02       -1.58      1.59 o 
  -3   4  15        1.21        6.25      2.23 o 
  -2   4  15       60.37       61.10      5.05 o 
  -1   4  15       63.90       69.81      5.39 o 
   0   4  15      146.75      155.71      8.75 o 
   1   4  15        1.37        0.29      1.65 o 
   2   4  15       18.87        8.99      2.52 o 
   3   4  15       27.28       26.08      3.70 o 
  -4   5  15       57.04       50.71      4.78 o 
  -3   5  15       18.51       18.59      3.08 o 
  -2   5  15      115.26      106.40      7.09 o 
  -1   5  15       31.33       25.82      3.48 o 
   0   5  15      561.97      571.36     25.10 o 
   1   5  15       19.70       24.25      3.45 o 
   2   5  15        5.11        6.32      2.30 o 
  -3   6  15        6.84        6.61      2.23 o 
  -2   6  15        1.56        2.42      1.92 o 
  -1   6  15        3.13        4.75      2.20 o 
   0   6  15       92.83       89.83      6.58 o 
   1   6  15      135.00      124.39      8.04 o 
  -2  -6  16        7.27        4.02      2.36 o 
  -1  -6  16       18.85       19.78      3.38 o 
   0  -6  16       14.37       18.38      3.19 o 
   1  -6  16       62.94       60.19      5.36 o 
   2  -6  16       34.01       36.76      4.19 o 
  -3  -5  16       11.13       13.23      2.92 o 
  -2  -5  16       63.08       59.95      5.40 o 
  -1  -5  16       60.78       64.20      5.49 o 
   0  -5  16      232.37      227.99     11.71 o 
   1  -5  16        8.77        6.87      2.35 o 
   2  -5  16        0.03       -1.67      1.69 o 
   3  -5  16        1.18       -1.39      1.39 o 
  -4  -4  16       95.56       85.87      6.56 o 
  -3  -4  16       12.32       13.54      2.88 o 
  -2  -4  16        3.20        2.07      1.99 o 
  -1  -4  16       49.76       46.27      4.47 o 
   0  -4  16      122.77      121.18      7.51 o 
   1  -4  16        2.50        0.35      1.70 o 
   2  -4  16       21.73       16.72      2.99 o 
   3  -4  16       22.51       23.66      3.46 o 
   4  -4  16       28.71       41.90      4.43 o 
  -4  -3  16       22.92       32.79      4.00 o 
  -3  -3  16        4.41        4.39      2.15 o 
  -2  -3  16       37.83       41.94      4.21 o 
  -1  -3  16        9.70       10.28      2.36 o 
   0  -3  16      290.43      253.44     13.46 o 
   1  -3  16      464.99      401.71     18.47 o 
   2  -3  16       86.58       91.67      6.47 o 
   3  -3  16       19.73       18.07      3.09 o 
   4  -3  16        1.63        2.08      2.02 o 
  -5  -2  16       20.28       23.41      3.47 o 
  -4  -2  16        1.69        5.10      2.26 o 
  -3  -2  16       29.85       30.86      3.69 o 
  -2  -2  16        3.21       -0.26      1.48 o 
  -1  -2  16       42.68       37.87      3.81 o 
   0  -2  16        0.14        0.91      1.57 o 
   1  -2  16       13.45       11.80      2.39 o 
   2  -2  16        1.44        3.30      1.86 o 
   3  -2  16       12.45       11.19      2.62 o 
   4  -2  16       28.64       32.93      3.97 o 
  -5  -1  16        2.45        2.03      1.40 o 
  -4  -1  16        0.27        1.52      1.33 o 
  -3  -1  16       85.10       89.97      4.39 o 
  -2  -1  16       36.95       36.74      2.66 o 
  -1  -1  16        4.08        2.70      1.15 o 
   0  -1  16        2.30        3.39      1.21 o 
   1  -1  16      193.38      152.24      5.93 o 
   2  -1  16       58.61       43.70      5.49 o 
   3  -1  16       19.38       20.21      2.26 o 
   4  -1  16        1.22        0.34      1.31 o 
  -5   0  16       18.62       20.30      2.27 o 
  -4   0  16      180.44      189.50      7.18 o 
  -3   0  16      110.97      114.58      5.07 o 
  -2   0  16       68.13       71.15      3.71 o 
  -1   0  16        2.17        1.09      1.07 o 
   0   0  16      154.43      137.79      5.46 o 
   1   0  16      389.77      390.14     12.29 o 
   2   0  16       78.69       80.30      4.12 o 
   3   0  16       29.51       32.03      5.40 o 
   4   0  16       18.65       16.15      2.45 o 
  -5   1  16        2.15        4.25      1.76 o 
  -4   1  16       65.25       74.16      4.06 o 
  -3   1  16       35.32       34.49      2.68 o 
  -2   1  16       94.06       87.63      4.22 o 
  -1   1  16        7.46        8.53      1.50 o 
   0   1  16        4.17        3.86      1.23 o 
   1   1  16        0.04        0.59      1.10 o 
   2   1  16      693.58      615.92     20.29 o 
   3   1  16       33.60       35.04      2.85 o 
   4   1  16       21.73       19.80      2.32 o 
  -5   2  16       31.39       28.09      3.70 o 
  -4   2  16        0.41        1.56      1.84 o 
  -3   2  16       14.96       14.91      2.71 o 
  -2   2  16       76.14       79.44      5.69 o 
  -1   2  16       13.69       10.92      2.32 o 
   0   2  16       51.48       52.05      4.49 o 
   1   2  16      182.75      170.77      9.22 o 
   2   2  16       35.64       32.16      3.79 o 
   3   2  16        1.21        0.12      1.80 o 
   4   2  16        0.83        1.98      1.96 o 
  -5   3  16       12.39       12.57      2.64 o 
  -4   3  16        0.45        1.10      1.74 o 
  -3   3  16       16.99       19.92      3.13 o 
  -2   3  16        0.03        0.55      1.63 o 
  -1   3  16      417.79      433.59     19.48 o 
   0   3  16       64.64       64.38      5.15 o 
   1   3  16      121.27      138.62      8.19 o 
   2   3  16       11.26       11.89      2.68 o 
   3   3  16      266.86      240.20     12.28 o 
  -4   4  16        6.02        3.99      2.08 o 
  -3   4  16        0.04       -1.48      1.48 o 
  -2   4  16        9.74       11.65      2.55 o 
  -1   4  16       31.12       31.24      3.72 o 
   0   4  16        6.37        5.21      2.19 o 
   1   4  16       22.48       25.56      3.52 o 
   2   4  16       59.35       59.32      5.23 o 
   3   4  16       77.89       87.28      6.60 o 
  -4   5  16       11.76        9.61      2.39 o 
  -3   5  16       33.43       37.90      4.15 o 
  -2   5  16        0.05        6.50      2.22 o 
  -1   5  16        9.94       13.15      2.67 o 
   0   5  16       79.27       71.64      5.82 o 
   1   5  16        8.29       10.47      2.64 o 
   2   5  16       26.57       27.41      3.70 o 
  -2   6  16       16.73       22.74      3.31 o 
  -1   6  16       34.95       39.61      4.26 o 
   0   6  16       21.51       23.19      3.49 o 
  -1  -6  17        3.07        1.17      1.99 o 
   0  -6  17        0.62        3.21      2.22 o 
   1  -6  17        5.58        2.10      2.01 o 
  -2  -5  17       10.84       11.66      2.88 o 
  -1  -5  17      130.97      121.18      7.92 o 
   0  -5  17        0.30       -1.64      1.64 o 
   1  -5  17       24.72       22.13      3.47 o 
   2  -5  17        9.96       11.63      2.81 o 
  -3  -4  17        0.28        2.15      2.09 o 
  -2  -4  17       11.47        9.56      2.62 o 
  -1  -4  17       13.50       11.70      2.69 o 
   0  -4  17        8.10        9.88      2.58 o 
   1  -4  17       70.22       63.01      5.40 o 
   2  -4  17        2.85        1.73      1.99 o 
   3  -4  17       29.16       34.99      4.10 o 
  -4  -3  17        1.69       -1.58      1.58 o 
  -3  -3  17       25.62       25.76      3.60 o 
  -2  -3  17        0.41       -1.42      1.42 o 
  -1  -3  17       20.04       26.05      3.50 o 
   0  -3  17       53.10       46.34      4.46 o 
   1  -3  17        4.51        6.07      2.25 o 
   2  -3  17       10.53       12.02      2.72 o 
   3  -3  17       14.81        8.66      2.58 o 
  -4  -2  17       23.87       35.62      4.10 o 
  -3  -2  17        1.57        4.43      2.17 o 
  -2  -2  17       13.38       16.78      2.90 o 
  -1  -2  17       48.85       46.12      4.40 o 
   0  -2  17       75.74       82.07      5.93 o 
   1  -2  17       16.09       22.51      3.26 o 
   2  -2  17        4.56        7.90      2.39 o 
   3  -2  17        7.24        7.33      2.45 o 
   4  -2  17       68.18       79.29      6.12 o 
  -5  -1  17       35.29       33.69      2.85 o 
  -4  -1  17        0.01       -1.04      1.18 o 
  -3  -1  17        9.24       10.98      1.85 o 
  -2  -1  17       17.19       17.59      2.03 o 
  -1  -1  17       41.58       51.32      3.22 o 
   0  -1  17       87.80       81.23      4.10 o 
   1  -1  17       99.93       87.22      4.34 o 
   2  -1  17       44.54       46.68      3.20 o 
   3  -1  17       10.84        9.78      1.83 o 
   4  -1  17       19.83       20.80      2.30 o 
  -5   0  17        2.34        4.13      1.47 o 
  -4   0  17        0.42       -1.02      1.13 o 
  -3   0  17       57.05       65.29      3.79 o 
  -2   0  17       66.90       67.68      4.58 o 
  -1   0  17        9.14       11.69      1.73 o 
   0   0  17       29.13       20.29      2.10 o 
   1   0  17       29.03       33.16      2.64 o 
   2   0  17      139.50      149.31      6.14 o 
   3   0  17       28.56       27.72      2.62 o 
   4   0  17       97.10       79.49      4.34 o 
  -5   1  17        1.89        6.27      1.82 o 
  -4   1  17       16.84       20.26      4.06 o 
  -3   1  17       14.05       11.43      1.82 o 
  -2   1  17       12.14       11.03      1.78 o 
  -1   1  17      104.11       95.53      4.53 o 
   0   1  17       78.86       92.39      4.45 o 
   1   1  17      128.79      131.52      5.58 o 
   2   1  17        3.62        3.08      1.39 o 
   3   1  17        4.22        6.25      1.63 o 
  -5   2  17        3.18        2.75      1.90 o 
  -4   2  17        4.28        2.08      1.85 o 
  -3   2  17       75.77       94.87      6.62 o 
  -2   2  17        0.40        1.97      1.80 o 
  -1   2  17       86.90       86.60      6.14 o 
   0   2  17        3.90        5.25      2.02 o 
   1   2  17        0.18       -0.58      1.59 o 
   2   2  17       16.97       16.50      2.98 o 
   3   2  17       71.77       71.30      5.82 o 
  -4   3  17      105.30      115.63      7.48 o 
  -3   3  17       10.53        6.89      2.29 o 
  -2   3  17        4.62        4.50      1.99 o 
  -1   3  17        6.62       13.49      2.70 o 
   0   3  17        5.06        5.76      2.21 o 
   1   3  17        4.40        5.73      2.21 o 
   2   3  17       84.26       93.75      6.75 o 
   3   3  17       19.04       11.88      2.76 o 
  -4   4  17       19.11       18.51      3.06 o 
  -3   4  17        5.20        8.20      2.39 o 
  -2   4  17       51.24       60.42      5.26 o 
  -1   4  17       13.48       11.66      2.68 o 
   0   4  17        0.02        1.64      1.92 o 
   1   4  17        0.04        0.54      1.77 o 
   2   4  17       11.90       12.84      2.83 o 
  -3   5  17       16.16       18.63      3.03 o 
  -2   5  17       19.84       19.77      3.15 o 
  -1   5  17       29.49       37.09      4.16 o 
   0   5  17        5.97        5.57      2.21 o 
   1   5  17       42.45       41.67      4.47 o 
  -1  -5  18        0.02        0.95      2.03 o 
   0  -5  18        6.14        4.37      2.27 o 
   1  -5  18        2.57        1.83      2.05 o 
  -3  -4  18        4.65        3.82      2.25 o 
  -2  -4  18        7.69       10.34      2.68 o 
  -1  -4  18        9.04        8.47      2.59 o 
   0  -4  18        2.86       -0.44      1.81 o 
   1  -4  18       11.61        8.60      2.52 o 
   2  -4  18        8.08       10.50      2.65 o 
  -3  -3  18        2.63        1.18      1.98 o 
  -2  -3  18       14.17       12.89      2.82 o 
  -1  -3  18       16.92       16.56      3.00 o 
   0  -3  18        0.10        0.06      1.75 o 
   1  -3  18      108.45      109.74      7.33 o 
   2  -3  18       25.56       23.70      3.54 o 
   3  -3  18        9.24       10.18      2.67 o 
  -4  -2  18       28.55       32.61      3.93 o 
  -3  -2  18       40.82       48.21      4.72 o 
  -2  -2  18       42.14       42.78      4.44 o 
  -1  -2  18        1.96        3.48      2.07 o 
   0  -2  18        1.57        3.56      2.01 o 
   1  -2  18       92.30      109.28      7.27 o 
   2  -2  18       45.03       41.97      4.43 o 
   3  -2  18       45.21       41.30      4.44 o 
  -4  -1  18        1.78        3.56      1.50 o 
  -3  -1  18        0.18        1.12      2.10 o 
  -2  -1  18       10.39        9.79      1.78 o 
  -1  -1  18        7.83        9.10      1.69 o 
   0  -1  18       16.39       14.14      1.93 o 
   1  -1  18       26.25       17.65      2.64 o 
   2  -1  18        5.48        4.46      2.53 o 
   3  -1  18        8.44        6.02      1.64 o 
  -4   0  18       27.08       23.08      4.28 o 
  -3   0  18       46.12       36.93      2.90 o 
  -2   0  18        7.34        5.07      1.51 o 
  -1   0  18       34.90       37.20      2.85 o 
   0   0  18        0.43        0.24      1.17 o 
   1   0  18       14.25       13.73      1.94 o 
   2   0  18       53.13       51.82      4.20 o 
   3   0  18       18.92       23.87      2.50 o 
  -4   1  18       31.33       32.24      2.76 o 
  -3   1  18      114.81      129.67      5.68 o 
  -2   1  18       22.32       22.12      2.86 o 
  -1   1  18        5.31        3.52      1.41 o 
   0   1  18       20.93       27.49      2.50 o 
   1   1  18        1.31        3.05      1.41 o 
   2   1  18       12.54        9.59      1.79 o 
   3   1  18       44.12       35.17      3.96 o 
  -4   2  18        0.59        1.56      1.82 o 
  -3   2  18       81.38       78.34      6.01 o 
  -2   2  18       15.12       10.88      2.61 o 
  -1   2  18       11.66       16.70      2.94 o 
   0   2  18       36.44       39.73      4.21 o 
   1   2  18        2.43        2.78      1.99 o 
   2   2  18        5.41        5.69      2.29 o 
   3   2  18        7.42        7.37      2.45 o 
  -4   3  18        0.23        3.55      1.95 o 
  -3   3  18       34.86       38.90      4.19 o 
  -2   3  18        4.22        9.39      2.48 o 
  -1   3  18       60.39       62.79      5.37 o 
   0   3  18       46.53       51.83      4.83 o 
   1   3  18       12.83       13.25      2.85 o 
   2   3  18        0.74        0.33      1.79 o 
  -3   4  18       45.61       42.44      4.33 o 
  -2   4  18       10.27       12.49      2.71 o 
  -1   4  18        1.85        1.40      1.93 o 
   0   4  18       27.61       28.34      3.71 o 
   1   4  18        0.88        2.19      1.95 o 
  -1   5  18       23.72       28.15      3.67 o 
  -2  -4  19        0.16        1.90      2.08 o 
  -1  -4  19       18.40       16.03      3.03 o 
   0  -4  19       32.61       25.38      3.67 o 
   1  -4  19        0.14       -1.64      1.64 o 
  -3  -3  19        0.97        3.92      2.13 o 
  -2  -3  19       30.54       34.88      4.13 o 
  -1  -3  19        7.47        4.22      2.20 o 
   0  -3  19        5.50        5.02      2.33 o 
   1  -3  19       32.99       31.34      3.95 o 
   2  -3  19        5.70        3.64      2.16 o 
  -3  -2  19        1.16        3.64      2.16 o 
  -2  -2  19       40.78       55.06      5.04 o 
  -1  -2  19        0.00        0.73      1.86 o 
   0  -2  19        8.98       12.95      2.75 o 
   1  -2  19      128.77      126.94      8.07 o 
   2  -2  19        0.26        1.42      1.97 o 
  -3  -1  19        2.25        0.71      1.29 o 
  -2  -1  19        6.13        3.41      2.27 o 
  -1  -1  19        3.66        5.58      1.58 o 
   0  -1  19       74.52       76.36      6.18 o 
   1  -1  19       14.33       13.63      2.71 o 
   2  -1  19        7.27        6.10      1.66 o 
   3  -1  19        0.11       -0.29      1.21 o 
  -4   0  19       10.97       12.12      1.90 o 
  -3   0  19        4.44        4.10      1.51 o 
  -2   0  19        1.46        1.79      1.33 o 
  -1   0  19       51.87       54.42      3.51 o 
   0   0  19        0.36        0.05      1.24 o 
   1   0  19        5.33        2.35      1.40 o 
   2   0  19        0.04       -0.50      1.19 o 
  -4   1  19        0.60        1.82      1.46 o 
  -3   1  19       65.21       67.72      4.59 o 
  -2   1  19        8.63        8.84      1.74 o 
  -1   1  19        0.44       -0.11      1.22 o 
   0   1  19       18.91       26.81      2.55 o 
   1   1  19        0.04        1.20      1.84 o 
   2   1  19        1.58        3.96      1.50 o 
  -3   2  19       29.04       28.50      3.69 o 
  -2   2  19       48.65       44.99      4.53 o 
  -1   2  19        4.59        3.45      2.07 o 
   0   2  19       14.56       11.92      2.75 o 
   1   2  19        4.94        5.37      2.26 o 
   2   2  19        3.27        4.57      2.24 o 
  -3   3  19       70.48       68.05      5.50 o 
  -2   3  19      134.24      139.98      8.46 o 
  -1   3  19       14.34       16.59      2.98 o 
   0   3  19        2.13        2.03      2.00 o 
   1   3  19        1.14        2.48      1.96 o 
  -1   4  19        0.01       -0.20      1.70 o 
  -1  -3  20        3.45        4.61      2.25 o 
   0  -3  20        2.41       -0.99      1.79 o 
   1  -3  20       24.32       22.21      3.39 o 
  -2  -2  20        1.68        2.40      2.06 o 
  -1  -2  20       10.14       12.14      2.80 o 
   0  -2  20        0.43       -1.68      1.70 o 
  -3  -1  20        0.31       -1.09      1.09 o 
  -2  -1  20       12.04        8.49      2.30 o 
  -1  -1  20        0.00        0.41      1.47 o 
   0  -1  20       18.54       24.56      2.48 o 
   1  -1  20        3.38        1.57      1.39 o 
   2  -1  20        3.09        0.78      1.34 o 
  -3   0  20       13.72       13.14      1.97 o 
  -2   0  20        4.53        2.83      1.52 o 
  -1   0  20       24.54       19.54      2.30 o 
   0   0  20        2.21        3.53      1.46 o 
   1   0  20       74.90       72.55      4.14 o 
   2   0  20       18.15       19.77      2.27 o 
  -3   1  20        0.02        0.69      1.23 o 
  -2   1  20       16.37       16.06      2.12 o 
  -1   1  20        0.36        1.49      1.36 o 
   0   1  20       24.15       20.57      2.30 o 
   1   1  20       13.52       13.07      3.38 o 
  -2   2  20       10.18       10.04      2.55 o 
  -1   2  20       97.56       84.03      6.30 o 
   0   2  20       42.43       39.20      4.32 o 
   1   2  20       10.25       10.86      2.63 o 
  -1   3  20        2.73        1.74      1.77 o 
  -1  -1  21       21.65       24.29      2.48 o 
   0  -1  21       28.67       24.95      2.51 o 
  -1   0  21       25.02       27.09      3.62 o 
   0   0  21       29.83       25.41      3.86 o 
  -1   1  21       67.72       70.32      7.33 o 
                                                 
